# Supplementary material for: Analysis of the Differential Exosomal miRNAs of DC2.4 Dendritic Cells Induced by Toxoplasma gondii Infection
Source: Int J Mol Sci. 2019 Nov 5;20(21):5506. doi: 10.3390/ijms20215506 (PMC6862309; doi:10.3390/ijms20215506)
Supplement: Supplementary file 1 [file ijms-20-05506-s001.zip]

Archive with 3 entries (3 files):
- Supplementary table 3-merge.B123_A3.common.xls
- Supplementary table 1-merge.B123_A1.common.xls
- Supplementary table 2-merge.B123_A2.common.xls
