# Supplementary material for: Analysis of the Differential Exosomal miRNAs of DC2.4 Dendritic Cells Induced by Toxoplasma gondii Infection
Source: Int J Mol Sci. 2019 Nov 5;20(21):5506. doi: 10.3390/ijms20215506 (PMC6862309; doi:10.3390/ijms20215506)
Supplement: Supplementary file 1 [file ijms-20-05506-s001.zip › Supplementary table 3-merge.B123_A3.common.xls]

miRNA-id	TPM(DC_EXO_B1)	TPM(TG_DC_EXO_A3)	"log2 Ratio
(TG_DC_EXO_A3
/DC_EXO_B1)"	P-value	FDR	TPM(DC_EXO_B2)	TPM(TG_DC_EXO_A3)	"log2 Ratio
(TG_DC_EXO_A3
/DC_EXO_B2)"	P-value	FDR	TPM(DC_EXO_B3)	TPM(TG_DC_EXO_A3)	"log2 Ratio
(TG_DC_EXO_A3
/DC_EXO_B3)"	P-value	FDR
novel_mir539	0.001	73.79	16.1711377	0	0	0.49	73.79	7.234499756	0	0	0.001	73.79	16.1711377	0	0
novel_mir919	0.001	14.08	13.78135971	1.56E-73	3.34E-72	0.001	14.08	13.78135971	6.93E-81	9.66E-80	0.001	14.08	13.78135971	4.61E-72	6.48E-71
novel_mir239	0.001	7.96	12.95855272	6.42E-42	1.04E-40	0.001	7.96	12.95855272	4.31E-46	5.20E-45	0.001	7.96	12.95855272	4.39E-41	5.07E-40
novel_mir121	0.001	6.69	12.7077905	2.48E-35	3.65E-34	0.001	6.69	12.7077905	7.64E-39	8.63E-38	0.001	6.69	12.7077905	1.25E-34	1.37E-33
novel_mir162	0.001	6.24	12.60733031	5.00E-33	7.19E-32	0.001	6.24	12.60733031	2.63E-36	2.82E-35	0.001	6.24	12.60733031	2.26E-32	2.41E-31
novel_mir752	0.001	5.93	12.53381639	2.22E-31	3.09E-30	0.001	5.93	12.53381639	1.71E-34	1.79E-33	0.001	5.93	12.53381639	9.29E-31	9.70E-30
novel_mir857	0.001	5.29	12.36905201	4.35E-28	5.71E-27	0.001	5.29	12.36905201	7.19E-31	7.11E-30	0.001	5.29	12.36905201	1.57E-27	1.54E-26
novel_mir1040	0.001	5.16	12.33315535	1.98E-27	2.55E-26	0.001	5.16	12.33315535	3.81E-30	3.70E-29	0.001	5.16	12.33315535	6.92E-27	6.76E-26
novel_mir1300	0.001	4.91	12.26150731	4.12E-26	5.14E-25	0.001	4.91	12.26150731	1.07E-28	1.01E-27	0.001	4.91	12.26150731	1.35E-25	1.31E-24
novel_mir1096	0.001	4.78	12.2227949	1.88E-25	2.33E-24	0.001	4.78	12.2227949	5.70E-28	5.28E-27	0.001	4.78	12.2227949	5.98E-25	5.69E-24
novel_mir43	0.001	4.72	12.20457114	4.00E-25	4.83E-24	0.001	4.72	12.20457114	1.31E-27	1.21E-26	0.001	4.72	12.20457114	1.26E-24	1.17E-23
novel_mir495	0.001	4.65	12.183015	8.55E-25	1.02E-23	0.001	4.65	12.183015	3.03E-27	2.75E-26	0.001	4.65	12.183015	2.64E-24	2.42E-23
novel_mir882	0.001	4.33	12.08015131	3.79E-23	4.48E-22	0.001	4.33	12.08015131	1.96E-25	1.75E-24	0.001	4.33	12.08015131	1.08E-22	9.48E-22
novel_mir453	0.001	4.14	12.01541505	3.68E-22	4.30E-21	0.001	4.14	12.01541505	2.40E-24	2.09E-23	0.001	4.14	12.01541505	1.01E-21	8.61E-21
novel_mir1521	0.001	4.08	11.99435344	7.86E-22	9.12E-21	0.001	4.08	11.99435344	5.53E-24	4.78E-23	0.001	4.08	11.99435344	2.12E-21	1.79E-20
novel_mir954	0.001	4.01	11.96938652	1.68E-21	1.91E-20	0.001	4.01	11.96938652	1.27E-23	1.09E-22	0.001	4.01	11.96938652	4.45E-21	3.70E-20
novel_mir1464	0.001	3.89	11.92555444	7.65E-21	8.60E-20	0.001	3.89	11.92555444	6.76E-23	5.64E-22	0.001	3.89	11.92555444	1.97E-20	1.62E-19
novel_mir252	0.001	3.82	11.89935692	1.63E-20	1.81E-19	0.001	3.82	11.89935692	1.56E-22	1.29E-21	0.001	3.82	11.89935692	4.14E-20	3.36E-19
novel_mir1074	0.001	3.82	11.89935692	1.63E-20	1.80E-19	0.001	3.82	11.89935692	1.56E-22	1.28E-21	0.001	3.82	11.89935692	4.14E-20	3.33E-19
novel_mir820	0.001	3.82	11.89935692	1.63E-20	1.79E-19	0.001	3.82	11.89935692	1.56E-22	1.28E-21	0.001	3.82	11.89935692	4.14E-20	3.31E-19
novel_mir1208	0.001	3.7	11.85330956	7.44E-20	7.96E-19	0.001	3.7	11.85330956	8.27E-22	6.59E-21	0.001	3.7	11.85330956	1.83E-19	1.40E-18
novel_mir654	0.001	3.7	11.85330956	7.44E-20	7.92E-19	0.001	3.7	11.85330956	8.27E-22	6.56E-21	0.001	3.7	11.85330956	1.83E-19	1.39E-18
novel_mir827	0.001	3.63	11.82575383	1.59E-19	1.66E-18	0.001	3.63	11.82575383	1.90E-21	1.50E-20	0.001	3.63	11.82575383	3.85E-19	2.89E-18
novel_mir1475	0.001	3.57	11.80170836	3.39E-19	3.52E-18	0.001	3.57	11.80170836	4.39E-21	3.44E-20	0.001	3.57	11.80170836	8.08E-19	6.02E-18
novel_mir898	0.001	3.57	11.80170836	3.39E-19	3.50E-18	0.001	3.57	11.80170836	4.39E-21	3.42E-20	0.001	3.57	11.80170836	8.08E-19	5.99E-18
novel_mir856	0.001	3.5	11.77313921	7.24E-19	7.43E-18	0.001	3.5	11.77313921	1.01E-20	7.72E-20	0.001	3.5	11.77313921	1.70E-18	1.24E-17
novel_mir1453	0.001	3.5	11.77313921	7.24E-19	7.39E-18	0.001	3.5	11.77313921	1.01E-20	7.64E-20	0.001	3.5	11.77313921	1.70E-18	1.23E-17
novel_mir209	0.001	3.5	11.77313921	7.24E-19	7.35E-18	0.001	3.5	11.77313921	1.01E-20	7.60E-20	0.001	3.5	11.77313921	1.70E-18	1.23E-17
novel_mir1509	0.001	3.5	11.77313921	7.24E-19	7.31E-18	0.001	3.5	11.77313921	1.01E-20	7.56E-20	0.001	3.5	11.77313921	1.70E-18	1.22E-17
novel_mir16	0.001	3.44	11.74819285	1.54E-18	1.54E-17	0.001	3.44	11.74819285	2.33E-20	1.69E-19	0.001	3.44	11.74819285	3.57E-18	2.53E-17
novel_mir398	0.001	3.44	11.74819285	1.54E-18	1.53E-17	0.001	3.44	11.74819285	2.33E-20	1.68E-19	0.001	3.44	11.74819285	3.57E-18	2.51E-17
novel_mir444	0.001	3.38	11.72280753	3.30E-18	3.22E-17	0.001	3.38	11.72280753	5.37E-20	3.81E-19	0.001	3.38	11.72280753	7.51E-18	5.25E-17
novel_mir1118	0.001	3.38	11.72280753	3.30E-18	3.20E-17	0.001	3.38	11.72280753	5.37E-20	3.79E-19	0.001	3.38	11.72280753	7.51E-18	5.23E-17
novel_mir1339	0.001	3.38	11.72280753	3.30E-18	3.19E-17	0.001	3.38	11.72280753	5.37E-20	3.77E-19	0.001	3.38	11.72280753	7.51E-18	5.20E-17
novel_mir817	0.001	3.38	11.72280753	3.30E-18	3.17E-17	0.001	3.38	11.72280753	5.37E-20	3.76E-19	0.001	3.38	11.72280753	7.51E-18	5.18E-17
novel_mir1500	0.001	3.38	11.72280753	3.30E-18	3.15E-17	0.001	3.38	11.72280753	5.37E-20	3.74E-19	0.001	3.38	11.72280753	7.51E-18	5.16E-17
novel_mir211	0.001	3.31	11.6926155	7.04E-18	6.66E-17	0.001	3.31	11.6926155	1.24E-19	8.53E-19	0.001	3.31	11.6926155	1.58E-17	1.07E-16
novel_mir1146	0.001	3.31	11.6926155	7.04E-18	6.62E-17	0.001	3.31	11.6926155	1.24E-19	8.49E-19	0.001	3.31	11.6926155	1.58E-17	1.06E-16
novel_mir858	0.001	3.31	11.6926155	7.04E-18	6.59E-17	0.001	3.31	11.6926155	1.24E-19	8.45E-19	0.001	3.31	11.6926155	1.58E-17	1.06E-16
novel_mir553	0.001	3.19	11.63934071	3.21E-17	2.96E-16	0.001	3.19	11.63934071	6.56E-19	4.44E-18	0.001	3.19	11.63934071	6.98E-17	4.64E-16
novel_mir1185	0.001	3.12	11.60733031	6.84E-17	6.15E-16	0.83	3.12	1.910362788	0.000000425	0.00000104	0.001	3.12	11.60733031	1.47E-16	9.63E-16
novel_mir72	0.001	2.99	11.54592977	3.12E-16	2.72E-15	0.001	2.99	11.54592977	8.02E-18	5.35E-17	0.64	2.99	2.224001674	0.000000186	0.000000517
novel_mir39	0.001	2.99	11.54592977	3.12E-16	2.71E-15	0.001	2.99	11.54592977	8.02E-18	5.33E-17	0.001	2.99	11.54592977	6.48E-16	4.17E-15
novel_mir1411	0.001	2.99	11.54592977	3.12E-16	2.70E-15	0.001	2.99	11.54592977	8.02E-18	5.30E-17	0.001	2.99	11.54592977	6.48E-16	4.15E-15
novel_mir1304	0.001	2.99	11.54592977	3.12E-16	2.68E-15	0.001	2.99	11.54592977	8.02E-18	5.28E-17	0.001	2.99	11.54592977	6.48E-16	4.13E-15
mmu-miR-6915-3p	0.001	2.99	11.54592977	3.12E-16	2.67E-15	0.15	2.99	4.317111079	3.17E-14	1.60E-13	0.12	2.99	4.639039173	2.27E-13	1.20E-12
novel_mir1239	0.001	2.93	11.51668495	6.66E-16	5.65E-15	0.001	2.93	11.51668495	1.85E-17	1.21E-16	0.001	2.93	11.51668495	1.36E-15	8.61E-15
novel_mir470	0.001	2.93	11.51668495	6.66E-16	5.62E-15	0.001	2.93	11.51668495	1.85E-17	1.20E-16	0.001	2.93	11.51668495	1.36E-15	8.57E-15
novel_mir668	0.001	2.87	11.48683502	1.42E-15	1.19E-14	0.001	2.87	11.48683502	4.26E-17	2.69E-16	0.001	2.87	11.48683502	2.87E-15	1.78E-14
novel_mir627	0.001	2.87	11.48683502	1.42E-15	1.18E-14	0.001	2.87	11.48683502	4.26E-17	2.68E-16	0.001	2.87	11.48683502	2.87E-15	1.77E-14
novel_mir784	0.001	2.87	11.48683502	1.42E-15	1.18E-14	0.001	2.87	11.48683502	4.26E-17	2.67E-16	0.001	2.87	11.48683502	2.87E-15	1.76E-14
novel_mir139	0.001	2.8	11.45121111	3.03E-15	2.48E-14	0.001	2.8	11.45121111	9.81E-17	6.09E-16	0.001	2.8	11.45121111	6.03E-15	3.68E-14
novel_mir56	0.001	2.8	11.45121111	3.03E-15	2.47E-14	0.001	2.8	11.45121111	9.81E-17	6.07E-16	0.001	2.8	11.45121111	6.03E-15	3.67E-14
novel_mir1275	0.001	2.8	11.45121111	3.03E-15	2.46E-14	0.001	2.8	11.45121111	9.81E-17	6.04E-16	0.001	2.8	11.45121111	6.03E-15	3.65E-14
novel_mir1390	0.001	2.8	11.45121111	3.03E-15	2.45E-14	0.001	2.8	11.45121111	9.81E-17	6.01E-16	0.001	2.8	11.45121111	6.03E-15	3.64E-14
novel_mir766	0.001	2.8	11.45121111	3.03E-15	2.43E-14	0.001	2.8	11.45121111	9.81E-17	5.99E-16	0.001	2.8	11.45121111	6.03E-15	3.62E-14
novel_mir417	0.001	2.74	11.41996018	6.48E-15	5.17E-14	0.001	2.74	11.41996018	2.26E-16	1.36E-15	0.001	2.74	11.41996018	1.27E-14	7.58E-14
novel_mir1332	0.001	2.74	11.41996018	6.48E-15	5.15E-14	0.001	2.74	11.41996018	2.26E-16	1.36E-15	0.001	2.74	11.41996018	1.27E-14	7.55E-14
novel_mir649	0.001	2.68	11.38801729	1.38E-14	1.08E-13	0.001	2.68	11.38801729	5.20E-16	3.10E-15	0.001	2.68	11.38801729	2.66E-14	1.58E-13
novel_mir357	0.001	2.68	11.38801729	1.38E-14	1.08E-13	0.001	2.68	11.38801729	5.20E-16	3.09E-15	0.001	2.68	11.38801729	2.66E-14	1.57E-13
novel_mir909	0.001	2.68	11.38801729	1.38E-14	1.07E-13	0.001	2.68	11.38801729	5.20E-16	3.07E-15	0.001	2.68	11.38801729	2.66E-14	1.56E-13
novel_mir390	0.001	2.68	11.38801729	1.38E-14	1.07E-13	0.001	2.68	11.38801729	5.20E-16	3.06E-15	0.001	2.68	11.38801729	2.66E-14	1.56E-13
novel_mir1366	0.001	2.68	11.38801729	1.38E-14	1.06E-13	0.001	2.68	11.38801729	5.20E-16	3.05E-15	0.001	2.68	11.38801729	2.66E-14	1.55E-13
novel_mir251	0.001	2.68	11.38801729	1.38E-14	1.06E-13	0.001	2.68	11.38801729	5.20E-16	3.04E-15	0.001	2.68	11.38801729	2.66E-14	1.55E-13
novel_mir578	0.001	2.68	11.38801729	1.38E-14	1.05E-13	0.001	2.68	11.38801729	5.20E-16	3.02E-15	0.001	2.68	11.38801729	2.66E-14	1.54E-13
novel_mir500	0.001	2.68	11.38801729	1.38E-14	1.05E-13	0.001	2.68	11.38801729	5.20E-16	3.01E-15	0.001	2.68	11.38801729	2.66E-14	1.53E-13
novel_mir37	0.001	2.68	11.38801729	1.38E-14	1.04E-13	0.001	2.68	11.38801729	5.20E-16	3.00E-15	0.001	2.68	11.38801729	2.66E-14	1.53E-13
novel_mir1445	0.001	2.61	11.34983409	2.95E-14	2.17E-13	0.001	2.61	11.34983409	1.20E-15	6.83E-15	0.001	2.61	11.34983409	5.60E-14	3.15E-13
novel_mir676	0.001	2.61	11.34983409	2.95E-14	2.17E-13	0.001	2.61	11.34983409	1.20E-15	6.80E-15	0.001	2.61	11.34983409	5.60E-14	3.14E-13
novel_mir1141	0.001	2.61	11.34983409	2.95E-14	2.16E-13	0.001	2.61	11.34983409	1.20E-15	6.77E-15	0.001	2.61	11.34983409	5.60E-14	3.13E-13
novel_mir1462	0.001	2.61	11.34983409	2.95E-14	2.15E-13	0.001	2.61	11.34983409	1.20E-15	6.75E-15	0.001	2.61	11.34983409	5.60E-14	3.12E-13
novel_mir185	0.001	2.61	11.34983409	2.95E-14	2.14E-13	0.001	2.61	11.34983409	1.20E-15	6.72E-15	0.001	2.61	11.34983409	5.60E-14	3.10E-13
novel_mir1145	0.001	2.61	11.34983409	2.95E-14	2.13E-13	0.001	2.61	11.34983409	1.20E-15	6.69E-15	0.001	2.61	11.34983409	5.60E-14	3.09E-13
novel_mir1444	0.001	2.55	11.31628153	6.30E-14	4.51E-13	0.001	2.55	11.31628153	2.76E-15	1.52E-14	0.001	2.55	11.31628153	1.18E-13	6.43E-13
novel_mir1200	0.001	2.55	11.31628153	6.30E-14	4.49E-13	0.001	2.55	11.31628153	2.76E-15	1.52E-14	0.001	2.55	11.31628153	1.18E-13	6.41E-13
novel_mir846	0.001	2.55	11.31628153	6.30E-14	4.48E-13	0.83	2.55	1.619314006	0.0000489	0.0000863	0.58	2.55	2.136372442	0.00000299	0.0000073
novel_mir797	0.001	2.55	11.31628153	6.30E-14	4.46E-13	0.001	2.55	11.31628153	2.76E-15	1.51E-14	0.001	2.55	11.31628153	1.18E-13	6.34E-13
novel_mir138	0.001	2.55	11.31628153	6.30E-14	4.44E-13	0.001	2.55	11.31628153	2.76E-15	1.50E-14	0.001	2.55	11.31628153	1.18E-13	6.32E-13
novel_mir1066	0.001	2.49	11.28193003	1.34E-13	9.40E-13	0.001	2.49	11.28193003	6.36E-15	3.41E-14	0.001	2.49	11.28193003	2.47E-13	1.31E-12
novel_mir115	0.001	2.49	11.28193003	1.34E-13	9.37E-13	0.001	2.49	11.28193003	6.36E-15	3.39E-14	0.001	2.49	11.28193003	2.47E-13	1.30E-12
novel_mir1401	0.001	2.49	11.28193003	1.34E-13	9.33E-13	0.001	2.49	11.28193003	6.36E-15	3.37E-14	0.001	2.49	11.28193003	2.47E-13	1.30E-12
novel_mir1065	0.001	2.49	11.28193003	1.34E-13	9.30E-13	0.001	2.49	11.28193003	6.36E-15	3.36E-14	0.001	2.49	11.28193003	2.47E-13	1.29E-12
novel_mir1491	0.001	2.42	11.24079133	2.87E-13	1.93E-12	0.001	2.42	11.24079133	1.47E-14	7.68E-14	0.001	2.42	11.24079133	5.20E-13	2.70E-12
novel_mir621	0.001	2.42	11.24079133	2.87E-13	1.93E-12	0.001	2.42	11.24079133	1.47E-14	7.65E-14	0.001	2.42	11.24079133	5.20E-13	2.69E-12
novel_mir787	0.001	2.42	11.24079133	2.87E-13	1.92E-12	0.001	2.42	11.24079133	1.47E-14	7.62E-14	0.001	2.42	11.24079133	5.20E-13	2.67E-12
novel_mir1336	0.001	2.42	11.24079133	2.87E-13	1.91E-12	0.001	2.42	11.24079133	1.47E-14	7.59E-14	0.001	2.42	11.24079133	5.20E-13	2.66E-12
novel_mir1032	0.001	2.42	11.24079133	2.87E-13	1.90E-12	0.001	2.42	11.24079133	1.47E-14	7.57E-14	0.001	2.42	11.24079133	5.20E-13	2.65E-12
novel_mir125	0.001	2.42	11.24079133	2.87E-13	1.90E-12	0.001	2.42	11.24079133	1.47E-14	7.54E-14	0.001	2.42	11.24079133	5.20E-13	2.64E-12
novel_mir622	0.001	2.42	11.24079133	2.87E-13	1.89E-12	0.001	2.42	11.24079133	1.47E-14	7.51E-14	0.001	2.42	11.24079133	5.20E-13	2.63E-12
novel_mir1420	0.001	2.42	11.24079133	2.87E-13	1.88E-12	0.001	2.42	11.24079133	1.47E-14	7.49E-14	0.001	2.42	11.24079133	5.20E-13	2.62E-12
novel_mir498	0.001	2.42	11.24079133	2.87E-13	1.88E-12	0.001	2.42	11.24079133	1.47E-14	7.46E-14	0.001	2.42	11.24079133	5.20E-13	2.61E-12
novel_mir1020	0.001	2.36	11.20457114	6.13E-13	3.92E-12	0.001	2.36	11.20457114	3.38E-14	1.69E-13	0.001	2.36	11.20457114	1.09E-12	5.41E-12
novel_mir142	0.001	2.36	11.20457114	6.13E-13	3.89E-12	0.001	2.36	11.20457114	3.38E-14	1.68E-13	0.001	2.36	11.20457114	1.09E-12	5.39E-12
novel_mir274	0.001	2.36	11.20457114	6.13E-13	3.88E-12	0.001	2.36	11.20457114	3.38E-14	1.68E-13	0.001	2.36	11.20457114	1.09E-12	5.37E-12
novel_mir146	0.001	2.29	11.16113188	1.31E-12	8.22E-12	0.001	2.29	11.16113188	7.78E-14	3.82E-13	0.001	2.29	11.16113188	2.30E-12	1.12E-11
novel_mir1008	0.001	2.29	11.16113188	1.31E-12	8.19E-12	0.001	2.29	11.16113188	7.78E-14	3.81E-13	0.001	2.29	11.16113188	2.30E-12	1.11E-11
novel_mir1421	0.001	2.29	11.16113188	1.31E-12	8.16E-12	0.001	2.29	11.16113188	7.78E-14	3.80E-13	0.001	2.29	11.16113188	2.30E-12	1.11E-11
novel_mir758	0.001	2.29	11.16113188	1.31E-12	8.13E-12	0.001	2.29	11.16113188	7.78E-14	3.78E-13	0.001	2.29	11.16113188	2.30E-12	1.11E-11
novel_mir1176	0.001	2.29	11.16113188	1.31E-12	8.11E-12	0.001	2.29	11.16113188	7.78E-14	3.77E-13	0.001	2.29	11.16113188	2.30E-12	1.10E-11
novel_mir86	0.001	2.29	11.16113188	1.31E-12	8.08E-12	0.001	2.29	11.16113188	7.78E-14	3.76E-13	0.001	2.29	11.16113188	2.30E-12	1.10E-11
novel_mir1049	0.001	2.29	11.16113188	1.31E-12	8.05E-12	0.001	2.29	11.16113188	7.78E-14	3.75E-13	0.001	2.29	11.16113188	2.30E-12	1.10E-11
novel_mir1460	0.001	2.29	11.16113188	1.31E-12	8.02E-12	0.001	2.29	11.16113188	7.78E-14	3.73E-13	0.001	2.29	11.16113188	2.30E-12	1.09E-11
novel_mir976	0.001	2.23	11.12282799	2.79E-12	1.70E-11	0.001	2.23	11.12282799	1.79E-13	8.52E-13	0.001	2.23	11.12282799	4.83E-12	2.26E-11
novel_mir1394	0.001	2.23	11.12282799	2.79E-12	1.70E-11	0.001	2.23	11.12282799	1.79E-13	8.49E-13	0.001	2.23	11.12282799	4.83E-12	2.25E-11
novel_mir1481	0.001	2.23	11.12282799	2.79E-12	1.69E-11	0.001	2.23	11.12282799	1.79E-13	8.46E-13	0.001	2.23	11.12282799	4.83E-12	2.24E-11
novel_mir1459	0.001	2.23	11.12282799	2.79E-12	1.68E-11	0.001	2.23	11.12282799	1.79E-13	8.43E-13	0.58	2.23	1.942918905	0.0000405	0.0000798
novel_mir1083	0.001	2.23	11.12282799	2.79E-12	1.68E-11	0.001	2.23	11.12282799	1.79E-13	8.41E-13	0.001	2.23	11.12282799	4.83E-12	2.23E-11
novel_mir863	0.001	2.23	11.12282799	2.79E-12	1.67E-11	0.001	2.23	11.12282799	1.79E-13	8.38E-13	0.69	2.23	1.692375443	0.00020261	0.000346049
novel_mir235	0.001	2.23	11.12282799	2.79E-12	1.67E-11	0.001	2.23	11.12282799	1.79E-13	8.35E-13	0.001	2.23	11.12282799	4.83E-12	2.23E-11
novel_mir464	0.001	2.23	11.12282799	2.79E-12	1.66E-11	0.001	2.23	11.12282799	1.79E-13	8.32E-13	0.001	2.23	11.12282799	4.83E-12	2.22E-11
novel_mir559	0.001	2.23	11.12282799	2.79E-12	1.66E-11	0.001	2.23	11.12282799	1.79E-13	8.30E-13	0.001	2.23	11.12282799	4.83E-12	2.21E-11
novel_mir519	0.001	2.17	11.08347933	5.96E-12	3.46E-11	0.001	2.17	11.08347933	4.13E-13	1.89E-12	0.001	2.17	11.08347933	1.02E-11	4.61E-11
novel_mir825	0.001	2.17	11.08347933	5.96E-12	3.44E-11	0.001	2.17	11.08347933	4.13E-13	1.88E-12	0.001	2.17	11.08347933	1.02E-11	4.59E-11
novel_mir260	0.001	2.17	11.08347933	5.96E-12	3.43E-11	0.001	2.17	11.08347933	4.13E-13	1.87E-12	0.001	2.17	11.08347933	1.02E-11	4.57E-11
novel_mir1047	0.001	2.17	11.08347933	5.96E-12	3.42E-11	0.001	2.17	11.08347933	4.13E-13	1.86E-12	0.001	2.17	11.08347933	1.02E-11	4.56E-11
novel_mir558	0.001	2.17	11.08347933	5.96E-12	3.41E-11	0.001	2.17	11.08347933	4.13E-13	1.86E-12	0.001	2.17	11.08347933	1.02E-11	4.54E-11
novel_mir1072	0.001	2.17	11.08347933	5.96E-12	3.40E-11	0.001	2.17	11.08347933	4.13E-13	1.85E-12	0.001	2.17	11.08347933	1.02E-11	4.53E-11
novel_mir703	0.001	2.17	11.08347933	5.96E-12	3.39E-11	0.001	2.17	11.08347933	4.13E-13	1.85E-12	0.001	2.17	11.08347933	1.02E-11	4.52E-11
novel_mir801	0.001	2.17	11.08347933	5.96E-12	3.38E-11	0.59	2.17	1.878908183	0.0000309	0.0000582	0.001	2.17	11.08347933	1.02E-11	4.48E-11
novel_mir921	0.001	2.17	11.08347933	5.96E-12	3.37E-11	0.001	2.17	11.08347933	4.13E-13	1.83E-12	0.001	2.17	11.08347933	1.02E-11	4.45E-11
novel_mir830	0.001	2.1	11.03617361	1.27E-11	7.10E-11	0.001	2.1	11.03617361	9.51E-13	4.16E-12	0.001	2.1	11.03617361	2.14E-11	9.20E-11
novel_mir308	0.001	2.1	11.03617361	1.27E-11	7.08E-11	0.001	2.1	11.03617361	9.51E-13	4.15E-12	0.001	2.1	11.03617361	2.14E-11	9.17E-11
novel_mir246	0.001	2.1	11.03617361	1.27E-11	7.06E-11	0.001	2.1	11.03617361	9.51E-13	4.14E-12	0.001	2.1	11.03617361	2.14E-11	9.15E-11
novel_mir193	0.001	2.1	11.03617361	1.27E-11	7.04E-11	0.001	2.1	11.03617361	9.51E-13	4.12E-12	0.001	2.1	11.03617361	2.14E-11	9.12E-11
novel_mir1257	0.001	2.1	11.03617361	1.27E-11	7.01E-11	0.001	2.1	11.03617361	9.51E-13	4.11E-12	0.001	2.1	11.03617361	2.14E-11	9.09E-11
novel_mir777	0.001	2.1	11.03617361	1.27E-11	6.99E-11	0.001	2.1	11.03617361	9.51E-13	4.10E-12	0.001	2.1	11.03617361	2.14E-11	9.07E-11
novel_mir194	0.001	2.1	11.03617361	1.27E-11	6.97E-11	0.001	2.1	11.03617361	9.51E-13	4.09E-12	0.001	2.1	11.03617361	2.14E-11	9.04E-11
novel_mir1215	0.001	2.1	11.03617361	1.27E-11	6.95E-11	0.001	2.1	11.03617361	9.51E-13	4.07E-12	0.001	2.1	11.03617361	2.14E-11	9.02E-11
novel_mir806	0.001	2.04	10.99435344	2.71E-11	1.47E-10	0.001	2.04	10.99435344	2.19E-12	9.30E-12	0.001	2.04	10.99435344	4.49E-11	1.89E-10
novel_mir1041	0.001	2.04	10.99435344	2.71E-11	1.46E-10	0.001	2.04	10.99435344	2.19E-12	9.28E-12	0.001	2.04	10.99435344	4.49E-11	1.89E-10
novel_mir395	0.001	2.04	10.99435344	2.71E-11	1.46E-10	0.001	2.04	10.99435344	2.19E-12	9.25E-12	0.001	2.04	10.99435344	4.49E-11	1.88E-10
novel_mir834	0.001	2.04	10.99435344	2.71E-11	1.45E-10	0.001	2.04	10.99435344	2.19E-12	9.22E-12	0.001	2.04	10.99435344	4.49E-11	1.87E-10
novel_mir73	0.001	2.04	10.99435344	2.71E-11	1.45E-10	0.001	2.04	10.99435344	2.19E-12	9.19E-12	0.001	2.04	10.99435344	4.49E-11	1.86E-10
novel_mir1419	0.001	2.04	10.99435344	2.71E-11	1.44E-10	0.001	2.04	10.99435344	2.19E-12	9.17E-12	0.001	2.04	10.99435344	4.49E-11	1.86E-10
novel_mir85	0.001	2.04	10.99435344	2.71E-11	1.44E-10	0.001	2.04	10.99435344	2.19E-12	9.09E-12	0.001	2.04	10.99435344	4.49E-11	1.84E-10
novel_mir1126	0.001	1.98	10.95128471	5.79E-11	3.00E-10	0.001	1.98	10.95128471	5.05E-12	2.06E-11	0.001	1.98	10.95128471	9.44E-11	3.84E-10
novel_mir368	0.001	1.98	10.95128471	5.79E-11	2.99E-10	0.001	1.98	10.95128471	5.05E-12	2.06E-11	0.001	1.98	10.95128471	9.44E-11	3.83E-10
novel_mir1409	0.001	1.98	10.95128471	5.79E-11	2.99E-10	0.001	1.98	10.95128471	5.05E-12	2.05E-11	0.001	1.98	10.95128471	9.44E-11	3.82E-10
mmu-miR-200a-5p	0.001	1.98	10.95128471	5.79E-11	2.98E-10	0.05	1.98	5.307428525	9.65E-11	3.44E-10	0.4	1.98	2.307428525	0.0000194	0.0000404
novel_mir685	0.001	1.98	10.95128471	5.79E-11	2.97E-10	0.001	1.98	10.95128471	5.05E-12	2.05E-11	0.001	1.98	10.95128471	9.44E-11	3.81E-10
novel_mir1334	0.001	1.98	10.95128471	5.79E-11	2.96E-10	0.001	1.98	10.95128471	5.05E-12	2.04E-11	0.001	1.98	10.95128471	9.44E-11	3.80E-10
novel_mir1293	0.001	1.98	10.95128471	5.79E-11	2.95E-10	0.001	1.98	10.95128471	5.05E-12	2.03E-11	0.001	1.98	10.95128471	9.44E-11	3.79E-10
novel_mir523	0.001	1.98	10.95128471	5.79E-11	2.94E-10	0.001	1.98	10.95128471	5.05E-12	2.03E-11	0.001	1.98	10.95128471	9.44E-11	3.78E-10
novel_mir560	0.001	1.98	10.95128471	5.79E-11	2.93E-10	0.001	1.98	10.95128471	5.05E-12	2.02E-11	0.001	1.98	10.95128471	9.44E-11	3.77E-10
novel_mir821	0.001	1.91	10.89935692	1.24E-10	6.16E-10	0.001	1.91	10.89935692	1.16E-11	4.60E-11	0.001	1.91	10.89935692	1.98E-10	7.91E-10
novel_mir1114	0.001	1.91	10.89935692	1.24E-10	6.14E-10	0.001	1.91	10.89935692	1.16E-11	4.58E-11	0.001	1.91	10.89935692	1.98E-10	7.89E-10
novel_mir452	0.001	1.91	10.89935692	1.24E-10	6.13E-10	0.001	1.91	10.89935692	1.16E-11	4.57E-11	0.001	1.91	10.89935692	1.98E-10	7.87E-10
novel_mir249	0.001	1.91	10.89935692	1.24E-10	6.11E-10	0.001	1.91	10.89935692	1.16E-11	4.56E-11	0.001	1.91	10.89935692	1.98E-10	7.85E-10
novel_mir1440	0.001	1.91	10.89935692	1.24E-10	6.09E-10	0.001	1.91	10.89935692	1.16E-11	4.55E-11	0.001	1.91	10.89935692	1.98E-10	7.83E-10
novel_mir77	0.001	1.91	10.89935692	1.24E-10	6.08E-10	0.001	1.91	10.89935692	1.16E-11	4.54E-11	0.001	1.91	10.89935692	1.98E-10	7.81E-10
novel_mir1112	0.001	1.91	10.89935692	1.24E-10	6.06E-10	0.001	1.91	10.89935692	1.16E-11	4.52E-11	0.001	1.91	10.89935692	1.98E-10	7.79E-10
novel_mir626	0.001	1.91	10.89935692	1.24E-10	6.04E-10	0.001	1.91	10.89935692	1.16E-11	4.51E-11	0.001	1.91	10.89935692	1.98E-10	7.77E-10
novel_mir180	0.001	1.91	10.89935692	1.24E-10	6.03E-10	0.001	1.91	10.89935692	1.16E-11	4.50E-11	0.001	1.91	10.89935692	1.98E-10	7.75E-10
novel_mir935	0.001	1.91	10.89935692	1.24E-10	6.01E-10	0.001	1.91	10.89935692	1.16E-11	4.49E-11	0.001	1.91	10.89935692	1.98E-10	7.73E-10
novel_mir606	0.001	1.85	10.85330956	2.64E-10	1.27E-09	0.001	1.85	10.85330956	2.68E-11	1.03E-10	0.001	1.85	10.85330956	4.17E-10	1.61E-09
novel_mir236	0.001	1.85	10.85330956	2.64E-10	1.26E-09	0.001	1.85	10.85330956	2.68E-11	1.02E-10	0.001	1.85	10.85330956	4.17E-10	1.60E-09
novel_mir1131	0.001	1.85	10.85330956	2.64E-10	1.26E-09	0.001	1.85	10.85330956	2.68E-11	1.02E-10	0.001	1.85	10.85330956	4.17E-10	1.60E-09
novel_mir81	0.001	1.85	10.85330956	2.64E-10	1.26E-09	0.001	1.85	10.85330956	2.68E-11	1.01E-10	0.001	1.85	10.85330956	4.17E-10	1.59E-09
novel_mir1276	0.001	1.85	10.85330956	2.64E-10	1.25E-09	0.001	1.85	10.85330956	2.68E-11	1.01E-10	0.001	1.85	10.85330956	4.17E-10	1.59E-09
novel_mir165	0.001	1.85	10.85330956	2.64E-10	1.25E-09	0.001	1.85	10.85330956	2.68E-11	1.01E-10	0.001	1.85	10.85330956	4.17E-10	1.58E-09
novel_mir957	0.001	1.85	10.85330956	2.64E-10	1.24E-09	0.001	1.85	10.85330956	2.68E-11	1.00E-10	0.001	1.85	10.85330956	4.17E-10	1.58E-09
novel_mir232	0.001	1.85	10.85330956	2.64E-10	1.24E-09	0.001	1.85	10.85330956	2.68E-11	1.00E-10	0.001	1.85	10.85330956	4.17E-10	1.58E-09
novel_mir91	0.001	1.85	10.85330956	2.64E-10	1.24E-09	0.001	1.85	10.85330956	2.68E-11	9.99E-11	0.001	1.85	10.85330956	4.17E-10	1.57E-09
novel_mir642	0.001	1.85	10.85330956	2.64E-10	1.23E-09	0.001	1.85	10.85330956	2.68E-11	9.96E-11	0.001	1.85	10.85330956	4.17E-10	1.57E-09
novel_mir1282	0.001	1.85	10.85330956	2.64E-10	1.23E-09	0.001	1.85	10.85330956	2.68E-11	9.93E-11	0.001	1.85	10.85330956	4.17E-10	1.56E-09
novel_mir1457	0.001	1.78	10.79766153	5.64E-10	2.60E-09	0.001	1.78	10.79766153	6.17E-11	2.27E-10	0.001	1.78	10.79766153	8.77E-10	3.28E-09
novel_mir506	0.001	1.78	10.79766153	5.64E-10	2.60E-09	0.001	1.78	10.79766153	6.17E-11	2.27E-10	0.001	1.78	10.79766153	8.77E-10	3.27E-09
novel_mir1227	0.001	1.78	10.79766153	5.64E-10	2.59E-09	0.001	1.78	10.79766153	6.17E-11	2.26E-10	0.001	1.78	10.79766153	8.77E-10	3.26E-09
novel_mir963	0.001	1.78	10.79766153	5.64E-10	2.58E-09	0.001	1.78	10.79766153	6.17E-11	2.25E-10	0.001	1.78	10.79766153	8.77E-10	3.25E-09
novel_mir1019	0.001	1.78	10.79766153	5.64E-10	2.58E-09	0.001	1.78	10.79766153	6.17E-11	2.24E-10	0.001	1.78	10.79766153	8.77E-10	3.24E-09
novel_mir512	0.001	1.78	10.79766153	5.64E-10	2.57E-09	0.001	1.78	10.79766153	6.17E-11	2.24E-10	0.001	1.78	10.79766153	8.77E-10	3.23E-09
novel_mir1026	0.001	1.78	10.79766153	5.64E-10	2.57E-09	0.001	1.78	10.79766153	6.17E-11	2.23E-10	0.001	1.78	10.79766153	8.77E-10	3.22E-09
novel_mir674	0.001	1.78	10.79766153	5.64E-10	2.56E-09	0.001	1.78	10.79766153	6.17E-11	2.23E-10	0.001	1.78	10.79766153	8.77E-10	3.22E-09
novel_mir565	0.001	1.78	10.79766153	5.64E-10	2.55E-09	0.001	1.78	10.79766153	6.17E-11	2.21E-10	0.001	1.78	10.79766153	8.77E-10	3.20E-09
novel_mir286	0.001	1.72	10.74819285	1.20E-09	5.29E-09	0.001	1.72	10.74819285	1.42E-10	5.06E-10	0.001	1.72	10.74819285	1.84E-09	6.63E-09
novel_mir596	0.001	1.72	10.74819285	1.20E-09	5.28E-09	0.001	1.72	10.74819285	1.42E-10	5.05E-10	0.001	1.72	10.74819285	1.84E-09	6.61E-09
novel_mir273	0.001	1.72	10.74819285	1.20E-09	5.26E-09	0.001	1.72	10.74819285	1.42E-10	5.03E-10	0.001	1.72	10.74819285	1.84E-09	6.58E-09
novel_mir347	0.001	1.72	10.74819285	1.20E-09	5.25E-09	0.001	1.72	10.74819285	1.42E-10	5.01E-10	0.001	1.72	10.74819285	1.84E-09	6.57E-09
novel_mir1059	0.001	1.72	10.74819285	1.20E-09	5.24E-09	0.001	1.72	10.74819285	1.42E-10	5.00E-10	0.001	1.72	10.74819285	1.84E-09	6.55E-09
novel_mir465	0.001	1.72	10.74819285	1.20E-09	5.22E-09	0.001	1.72	10.74819285	1.42E-10	4.99E-10	0.001	1.72	10.74819285	1.84E-09	6.54E-09
novel_mir1425	0.001	1.72	10.74819285	1.20E-09	5.21E-09	0.001	1.72	10.74819285	1.42E-10	4.96E-10	0.001	1.72	10.74819285	1.84E-09	6.51E-09
novel_mir1098	0.001	1.72	10.74819285	1.20E-09	5.20E-09	0.001	1.72	10.74819285	1.42E-10	4.95E-10	0.001	1.72	10.74819285	1.84E-09	6.49E-09
novel_mir221	0.001	1.72	10.74819285	1.20E-09	5.19E-09	0.001	1.72	10.74819285	1.42E-10	4.94E-10	0.001	1.72	10.74819285	1.84E-09	6.47E-09
novel_mir792	0.001	1.72	10.74819285	1.20E-09	5.17E-09	0.001	1.72	10.74819285	1.42E-10	4.93E-10	0.001	1.72	10.74819285	1.84E-09	6.46E-09
novel_mir1042	0.001	1.72	10.74819285	1.20E-09	5.16E-09	0.001	1.72	10.74819285	1.42E-10	4.92E-10	0.001	1.72	10.74819285	1.84E-09	6.44E-09
novel_mir356	0.001	1.72	10.74819285	1.20E-09	5.15E-09	0.001	1.72	10.74819285	1.42E-10	4.91E-10	0.001	1.72	10.74819285	1.84E-09	6.43E-09
novel_mir243	0.001	1.72	10.74819285	1.20E-09	5.14E-09	0.001	1.72	10.74819285	1.42E-10	4.88E-10	0.001	1.72	10.74819285	1.84E-09	6.41E-09
novel_mir109	0.001	1.72	10.74819285	1.20E-09	5.13E-09	0.001	1.72	10.74819285	1.42E-10	4.87E-10	0.001	1.72	10.74819285	1.84E-09	6.40E-09
novel_mir563	0.001	1.72	10.74819285	1.20E-09	5.11E-09	0.001	1.72	10.74819285	1.42E-10	4.86E-10	0.001	1.72	10.74819285	1.84E-09	6.39E-09
novel_mir696	0.001	1.72	10.74819285	1.20E-09	5.10E-09	0.001	1.72	10.74819285	1.42E-10	4.85E-10	0.001	1.72	10.74819285	1.84E-09	6.37E-09
novel_mir310	0.001	1.66	10.69696753	2.57E-09	1.08E-08	0.001	1.66	10.69696753	3.28E-10	1.10E-09	0.001	1.66	10.69696753	3.88E-09	1.33E-08
novel_mir1343	0.001	1.66	10.69696753	2.57E-09	1.08E-08	0.001	1.66	10.69696753	3.28E-10	1.10E-09	0.001	1.66	10.69696753	3.88E-09	1.33E-08
novel_mir424	0.001	1.66	10.69696753	2.57E-09	1.07E-08	0.001	1.66	10.69696753	3.28E-10	1.10E-09	0.001	1.66	10.69696753	3.88E-09	1.33E-08
novel_mir913	0.001	1.66	10.69696753	2.57E-09	1.07E-08	0.001	1.66	10.69696753	3.28E-10	1.10E-09	0.001	1.66	10.69696753	3.88E-09	1.32E-08
novel_mir1082	0.001	1.66	10.69696753	2.57E-09	1.07E-08	0.001	1.66	10.69696753	3.28E-10	1.09E-09	0.001	1.66	10.69696753	3.88E-09	1.32E-08
novel_mir291	0.001	1.66	10.69696753	2.57E-09	1.07E-08	0.001	1.66	10.69696753	3.28E-10	1.09E-09	0.001	1.66	10.69696753	3.88E-09	1.32E-08
novel_mir1378	0.001	1.66	10.69696753	2.57E-09	1.06E-08	0.001	1.66	10.69696753	3.28E-10	1.09E-09	0.001	1.66	10.69696753	3.88E-09	1.32E-08
novel_mir1357	0.001	1.66	10.69696753	2.57E-09	1.06E-08	0.001	1.66	10.69696753	3.28E-10	1.09E-09	0.001	1.66	10.69696753	3.88E-09	1.31E-08
novel_mir1504	0.001	1.66	10.69696753	2.57E-09	1.06E-08	0.001	1.66	10.69696753	3.28E-10	1.08E-09	0.001	1.66	10.69696753	3.88E-09	1.31E-08
novel_mir1023	0.001	1.66	10.69696753	2.57E-09	1.05E-08	0.001	1.66	10.69696753	3.28E-10	1.08E-09	0.001	1.66	10.69696753	3.88E-09	0.000000013
novel_mir980	0.001	1.66	10.69696753	2.57E-09	1.05E-08	0.001	1.66	10.69696753	3.28E-10	1.07E-09	0.001	1.66	10.69696753	3.88E-09	0.000000013
novel_mir1261	0.001	1.66	10.69696753	2.57E-09	1.05E-08	0.001	1.66	10.69696753	3.28E-10	1.07E-09	0.001	1.66	10.69696753	3.88E-09	1.29E-08
novel_mir576	0.001	1.66	10.69696753	2.57E-09	1.04E-08	0.001	1.66	10.69696753	3.28E-10	1.07E-09	0.001	1.66	10.69696753	3.88E-09	1.29E-08
novel_mir768	0.001	1.59	10.63481105	5.48E-09	0.000000022	0.001	1.59	10.63481105	7.55E-10	2.46E-09	0.001	1.59	10.63481105	8.15E-09	0.000000027
novel_mir176	0.001	1.59	10.63481105	5.48E-09	2.19E-08	0.001	1.59	10.63481105	7.55E-10	2.45E-09	0.001	1.59	10.63481105	8.15E-09	2.69E-08
novel_mir1274	0.001	1.59	10.63481105	5.48E-09	2.19E-08	0.001	1.59	10.63481105	7.55E-10	2.44E-09	0.001	1.59	10.63481105	8.15E-09	2.68E-08
novel_mir396	0.001	1.59	10.63481105	5.48E-09	2.19E-08	0.001	1.59	10.63481105	7.55E-10	2.44E-09	0.001	1.59	10.63481105	8.15E-09	2.67E-08
novel_mir454	0.001	1.59	10.63481105	5.48E-09	2.18E-08	0.001	1.59	10.63481105	7.55E-10	2.43E-09	0.001	1.59	10.63481105	8.15E-09	2.67E-08
novel_mir929	0.001	1.59	10.63481105	5.48E-09	2.18E-08	0.001	1.59	10.63481105	7.55E-10	2.43E-09	0.001	1.59	10.63481105	8.15E-09	2.66E-08
novel_mir1393	0.001	1.59	10.63481105	5.48E-09	2.17E-08	0.001	1.59	10.63481105	7.55E-10	2.42E-09	0.001	1.59	10.63481105	8.15E-09	2.66E-08
novel_mir44	0.001	1.59	10.63481105	5.48E-09	2.17E-08	0.001	1.59	10.63481105	7.55E-10	2.42E-09	0.001	1.59	10.63481105	8.15E-09	2.65E-08
novel_mir979	0.001	1.59	10.63481105	5.48E-09	2.16E-08	0.001	1.59	10.63481105	7.55E-10	2.41E-09	0.001	1.59	10.63481105	8.15E-09	2.65E-08
novel_mir1319	0.001	1.53	10.57931594	1.17E-08	4.52E-08	0.001	1.53	10.57931594	1.74E-09	5.53E-09	0.001	1.53	10.57931594	1.71E-08	5.48E-08
novel_mir1095	0.001	1.53	10.57931594	1.17E-08	4.51E-08	0.001	1.53	10.57931594	1.74E-09	5.52E-09	0.001	1.53	10.57931594	1.71E-08	5.47E-08
novel_mir446	0.001	1.53	10.57931594	1.17E-08	0.000000045	0.001	1.53	10.57931594	1.74E-09	5.51E-09	0.001	1.53	10.57931594	1.71E-08	5.45E-08
novel_mir1069	0.001	1.53	10.57931594	1.17E-08	0.000000045	0.001	1.53	10.57931594	1.74E-09	5.50E-09	0.001	1.53	10.57931594	1.71E-08	5.43E-08
novel_mir1244	0.001	1.53	10.57931594	1.17E-08	4.49E-08	0.001	1.53	10.57931594	1.74E-09	5.48E-09	0.001	1.53	10.57931594	1.71E-08	5.42E-08
novel_mir66	0.001	1.53	10.57931594	1.17E-08	4.48E-08	0.001	1.53	10.57931594	1.74E-09	5.47E-09	0.001	1.53	10.57931594	1.71E-08	5.41E-08
novel_mir623	0.001	1.53	10.57931594	1.17E-08	4.47E-08	0.001	1.53	10.57931594	1.74E-09	5.46E-09	0.001	1.53	10.57931594	1.71E-08	0.000000054
novel_mir1128	0.001	1.53	10.57931594	1.17E-08	4.46E-08	0.001	1.53	10.57931594	1.74E-09	5.45E-09	0.001	1.53	10.57931594	1.71E-08	5.39E-08
novel_mir739	0.001	1.53	10.57931594	1.17E-08	4.45E-08	0.001	1.53	10.57931594	1.74E-09	5.44E-09	0.001	1.53	10.57931594	1.71E-08	5.38E-08
novel_mir561	0.001	1.53	10.57931594	1.17E-08	4.44E-08	0.001	1.53	10.57931594	1.74E-09	5.42E-09	0.001	1.53	10.57931594	1.71E-08	5.36E-08
novel_mir68	0.001	1.53	10.57931594	1.17E-08	4.43E-08	0.001	1.53	10.57931594	1.74E-09	5.41E-09	0.001	1.53	10.57931594	1.71E-08	5.35E-08
novel_mir294	0.001	1.53	10.57931594	1.17E-08	4.42E-08	0.001	1.53	10.57931594	1.74E-09	5.40E-09	0.001	1.53	10.57931594	1.71E-08	5.34E-08
novel_mir423	0.001	1.53	10.57931594	1.17E-08	4.41E-08	0.001	1.53	10.57931594	1.74E-09	5.39E-09	0.001	1.53	10.57931594	1.71E-08	5.33E-08
novel_mir336	0.001	1.53	10.57931594	1.17E-08	0.000000044	0.001	1.53	10.57931594	1.74E-09	5.38E-09	0.001	1.53	10.57931594	1.71E-08	5.32E-08
novel_mir782	0.001	1.47	10.52160044	0.000000025	9.24E-08	0.001	1.47	10.52160044	4.01E-09	1.23E-08	0.001	1.47	10.52160044	0.000000036	0.00000011
novel_mir1159	0.001	1.47	10.52160044	0.000000025	9.22E-08	0.001	1.47	10.52160044	4.01E-09	1.23E-08	0.001	1.47	10.52160044	0.000000036	0.00000011
novel_mir1451	0.001	1.47	10.52160044	0.000000025	0.000000092	0.001	1.47	10.52160044	4.01E-09	1.23E-08	0.001	1.47	10.52160044	0.000000036	0.00000011
novel_mir966	0.001	1.47	10.52160044	0.000000025	9.18E-08	0.001	1.47	10.52160044	4.01E-09	1.23E-08	0.001	1.47	10.52160044	0.000000036	0.00000011
novel_mir181	0.001	1.47	10.52160044	0.000000025	9.16E-08	0.001	1.47	10.52160044	4.01E-09	1.22E-08	0.001	1.47	10.52160044	0.000000036	0.000000109
novel_mir1360	0.001	1.47	10.52160044	0.000000025	9.15E-08	0.001	1.47	10.52160044	4.01E-09	1.22E-08	0.001	1.47	10.52160044	0.000000036	0.000000109
novel_mir842	0.001	1.47	10.52160044	0.000000025	9.13E-08	0.001	1.47	10.52160044	4.01E-09	1.22E-08	0.001	1.47	10.52160044	0.000000036	0.000000109
novel_mir344	0.001	1.47	10.52160044	0.000000025	9.11E-08	0.001	1.47	10.52160044	4.01E-09	1.22E-08	0.001	1.47	10.52160044	0.000000036	0.000000109
novel_mir839	0.001	1.47	10.52160044	0.000000025	9.09E-08	0.001	1.47	10.52160044	4.01E-09	1.21E-08	0.001	1.47	10.52160044	0.000000036	0.000000108
novel_mir322	0.001	1.47	10.52160044	0.000000025	9.07E-08	0.001	1.47	10.52160044	4.01E-09	1.21E-08	0.001	1.47	10.52160044	0.000000036	0.000000108
novel_mir1405	0.001	1.47	10.52160044	0.000000025	9.05E-08	0.001	1.47	10.52160044	4.01E-09	1.21E-08	0.001	1.47	10.52160044	0.000000036	0.000000108
novel_mir1362	0.001	1.47	10.52160044	0.000000025	9.04E-08	0.001	1.47	10.52160044	4.01E-09	0.000000012	0.001	1.47	10.52160044	0.000000036	0.000000108
novel_mir582	0.001	1.4	10.45121111	5.33E-08	0.000000191	0.001	1.4	10.45121111	9.23E-09	2.76E-08	0.001	1.4	10.45121111	7.57E-08	0.000000225
novel_mir555	0.001	1.4	10.45121111	5.33E-08	0.000000191	0.001	1.4	10.45121111	9.23E-09	2.76E-08	0.001	1.4	10.45121111	7.57E-08	0.000000225
novel_mir669	0.001	1.4	10.45121111	5.33E-08	0.000000191	0.001	1.4	10.45121111	9.23E-09	2.75E-08	0.001	1.4	10.45121111	7.57E-08	0.000000224
novel_mir110	0.001	1.4	10.45121111	5.33E-08	0.00000019	0.001	1.4	10.45121111	9.23E-09	2.75E-08	0.001	1.4	10.45121111	7.57E-08	0.000000224
novel_mir257	0.001	1.4	10.45121111	5.33E-08	0.00000019	0.001	1.4	10.45121111	9.23E-09	2.74E-08	0.001	1.4	10.45121111	7.57E-08	0.000000224
novel_mir335	0.001	1.4	10.45121111	5.33E-08	0.000000189	0.001	1.4	10.45121111	9.23E-09	2.74E-08	0.001	1.4	10.45121111	7.57E-08	0.000000223
novel_mir190	0.001	1.4	10.45121111	5.33E-08	0.000000189	0.001	1.4	10.45121111	9.23E-09	2.73E-08	0.001	1.4	10.45121111	7.57E-08	0.000000223
novel_mir136	0.001	1.4	10.45121111	5.33E-08	0.000000189	0.001	1.4	10.45121111	9.23E-09	2.72E-08	0.001	1.4	10.45121111	7.57E-08	0.000000222
novel_mir226	0.001	1.4	10.45121111	5.33E-08	0.000000188	0.001	1.4	10.45121111	9.23E-09	2.72E-08	0.001	1.4	10.45121111	7.57E-08	0.000000222
novel_mir1447	0.001	1.4	10.45121111	5.33E-08	0.000000188	0.001	1.4	10.45121111	9.23E-09	0.000000027	0.001	1.4	10.45121111	7.57E-08	0.000000221
novel_mir97	0.001	1.4	10.45121111	5.33E-08	0.000000188	0.001	1.4	10.45121111	9.23E-09	0.000000027	0.001	1.4	10.45121111	7.57E-08	0.00000022
novel_mir456	0.001	1.4	10.45121111	5.33E-08	0.000000187	0.001	1.4	10.45121111	9.23E-09	2.69E-08	0.001	1.4	10.45121111	7.57E-08	0.00000022
novel_mir550	0.001	1.4	10.45121111	5.33E-08	0.000000187	0.001	1.4	10.45121111	9.23E-09	2.69E-08	0.001	1.4	10.45121111	7.57E-08	0.000000219
novel_mir152	0.001	1.4	10.45121111	5.33E-08	0.000000186	0.001	1.4	10.45121111	9.23E-09	2.68E-08	0.001	1.4	10.45121111	7.57E-08	0.000000219
novel_mir1297	0.001	1.4	10.45121111	5.33E-08	0.000000186	0.001	1.4	10.45121111	9.23E-09	2.67E-08	0.001	1.4	10.45121111	7.57E-08	0.000000218
novel_mir1021	0.001	1.4	10.45121111	5.33E-08	0.000000186	0.001	1.4	10.45121111	9.23E-09	2.67E-08	0.001	1.4	10.45121111	7.57E-08	0.000000218
novel_mir164	0.001	1.4	10.45121111	5.33E-08	0.000000185	0.001	1.4	10.45121111	9.23E-09	2.66E-08	0.001	1.4	10.45121111	7.57E-08	0.000000218
novel_mir927	0.001	1.4	10.45121111	5.33E-08	0.000000185	0.001	1.4	10.45121111	9.23E-09	2.66E-08	0.001	1.4	10.45121111	7.57E-08	0.000000217
novel_mir788	0.001	1.4	10.45121111	5.33E-08	0.000000185	0.001	1.4	10.45121111	9.23E-09	2.65E-08	0.001	1.4	10.45121111	7.57E-08	0.000000217
novel_mir906	0.001	1.4	10.45121111	5.33E-08	0.000000184	0.001	1.4	10.45121111	9.23E-09	2.65E-08	0.001	1.4	10.45121111	7.57E-08	0.000000216
novel_mir254	0.001	1.34	10.38801729	0.000000114	0.000000385	0.001	1.34	10.38801729	2.13E-08	6.06E-08	0.001	1.34	10.38801729	0.000000159	0.000000454
novel_mir1307	0.001	1.34	10.38801729	0.000000114	0.000000384	0.001	1.34	10.38801729	2.13E-08	6.05E-08	0.001	1.34	10.38801729	0.000000159	0.000000453
novel_mir1380	0.001	1.34	10.38801729	0.000000114	0.000000383	0.001	1.34	10.38801729	2.13E-08	6.04E-08	0.001	1.34	10.38801729	0.000000159	0.000000452
novel_mir1422	0.001	1.34	10.38801729	0.000000114	0.000000382	0.001	1.34	10.38801729	2.13E-08	6.03E-08	0.001	1.34	10.38801729	0.000000159	0.000000451
novel_mir1000	0.001	1.34	10.38801729	0.000000114	0.000000382	0.001	1.34	10.38801729	2.13E-08	6.02E-08	0.001	1.34	10.38801729	0.000000159	0.000000451
novel_mir1255	0.001	1.34	10.38801729	0.000000114	0.000000381	0.001	1.34	10.38801729	2.13E-08	0.00000006	0.001	1.34	10.38801729	0.000000159	0.00000045
novel_mir126	0.001	1.34	10.38801729	0.000000114	0.00000038	0.001	1.34	10.38801729	2.13E-08	5.99E-08	0.001	1.34	10.38801729	0.000000159	0.000000449
novel_mir920	0.001	1.34	10.38801729	0.000000114	0.00000038	0.001	1.34	10.38801729	2.13E-08	5.97E-08	0.001	1.34	10.38801729	0.000000159	0.000000447
novel_mir854	0.001	1.34	10.38801729	0.000000114	0.000000379	0.001	1.34	10.38801729	2.13E-08	5.96E-08	0.001	1.34	10.38801729	0.000000159	0.000000446
novel_mir785	0.001	1.34	10.38801729	0.000000114	0.000000378	0.001	1.34	10.38801729	2.13E-08	5.95E-08	0.001	1.34	10.38801729	0.000000159	0.000000445
novel_mir1209	0.001	1.34	10.38801729	0.000000114	0.000000377	0.001	1.34	10.38801729	2.13E-08	5.93E-08	0.001	1.34	10.38801729	0.000000159	0.000000444
novel_mir1058	0.001	1.34	10.38801729	0.000000114	0.000000376	0.001	1.34	10.38801729	2.13E-08	5.91E-08	0.001	1.34	10.38801729	0.000000159	0.000000442
novel_mir225	0.001	1.27	10.31061278	0.000000243	0.000000788	0.001	1.27	10.31061278	0.000000049	0.000000135	0.001	1.27	10.31061278	0.000000335	0.000000919
novel_mir1266	0.001	1.27	10.31061278	0.000000243	0.000000787	0.001	1.27	10.31061278	0.000000049	0.000000134	0.001	1.27	10.31061278	0.000000335	0.000000918
novel_mir1371	0.001	1.27	10.31061278	0.000000243	0.000000786	0.001	1.27	10.31061278	0.000000049	0.000000134	0.001	1.27	10.31061278	0.000000335	0.000000916
novel_mir875	0.001	1.27	10.31061278	0.000000243	0.000000784	0.001	1.27	10.31061278	0.000000049	0.000000134	0.001	1.27	10.31061278	0.000000335	0.000000914
novel_mir186	0.001	1.27	10.31061278	0.000000243	0.000000783	0.001	1.27	10.31061278	0.000000049	0.000000134	0.001	1.27	10.31061278	0.000000335	0.000000913
novel_mir486	0.001	1.27	10.31061278	0.000000243	0.000000781	0.001	1.27	10.31061278	0.000000049	0.000000133	0.001	1.27	10.31061278	0.000000335	0.000000911
novel_mir1022	0.001	1.27	10.31061278	0.000000243	0.00000078	0.001	1.27	10.31061278	0.000000049	0.000000133	0.001	1.27	10.31061278	0.000000335	0.000000909
novel_mir939	0.001	1.27	10.31061278	0.000000243	0.000000779	0.001	1.27	10.31061278	0.000000049	0.000000133	0.001	1.27	10.31061278	0.000000335	0.000000908
novel_mir1006	0.001	1.27	10.31061278	0.000000243	0.000000777	0.001	1.27	10.31061278	0.000000049	0.000000133	0.001	1.27	10.31061278	0.000000335	0.000000906
novel_mir905	0.001	1.27	10.31061278	0.000000243	0.000000776	0.001	1.27	10.31061278	0.000000049	0.000000132	0.001	1.27	10.31061278	0.000000335	0.000000905
novel_mir1350	0.001	1.27	10.31061278	0.000000243	0.000000774	0.001	1.27	10.31061278	0.000000049	0.000000132	0.001	1.27	10.31061278	0.000000335	0.000000903
novel_mir1193	0.001	1.27	10.31061278	0.000000243	0.000000773	0.001	1.27	10.31061278	0.000000049	0.000000132	0.001	1.27	10.31061278	0.000000335	0.000000901
novel_mir1381	0.001	1.27	10.31061278	0.000000243	0.000000772	0.001	1.27	10.31061278	0.000000049	0.000000132	0.001	1.27	10.31061278	0.000000335	0.0000009
novel_mir805	0.001	1.27	10.31061278	0.000000243	0.00000077	0.001	1.27	10.31061278	0.000000049	0.000000131	0.001	1.27	10.31061278	0.000000335	0.000000898
novel_mir1490	0.001	1.27	10.31061278	0.000000243	0.000000769	0.001	1.27	10.31061278	0.000000049	0.000000131	0.001	1.27	10.31061278	0.000000335	0.000000895
novel_mir447	0.001	1.27	10.31061278	0.000000243	0.000000768	0.001	1.27	10.31061278	0.000000049	0.000000131	0.001	1.27	10.31061278	0.000000335	0.000000893
mmu-miR-1191b-3p	0.001	1.21	10.24079133	0.000000519	0.00000159	0.001	1.21	10.24079133	0.000000113	0.000000296	0.23	1.21	2.395301281	0.00067562	0.000992626
novel_mir1398	0.001	1.21	10.24079133	0.000000519	0.00000159	0.001	1.21	10.24079133	0.000000113	0.000000296	0.001	1.21	10.24079133	0.000000703	0.00000185
novel_mir588	0.001	1.21	10.24079133	0.000000519	0.00000158	0.001	1.21	10.24079133	0.000000113	0.000000295	0.001	1.21	10.24079133	0.000000703	0.00000185
novel_mir1498	0.001	1.21	10.24079133	0.000000519	0.00000158	0.001	1.21	10.24079133	0.000000113	0.000000295	0.001	1.21	10.24079133	0.000000703	0.00000185
novel_mir171	0.001	1.21	10.24079133	0.000000519	0.00000158	0.001	1.21	10.24079133	0.000000113	0.000000294	0.001	1.21	10.24079133	0.000000703	0.00000185
novel_mir683	0.001	1.21	10.24079133	0.000000519	0.00000157	0.001	1.21	10.24079133	0.000000113	0.000000294	0.001	1.21	10.24079133	0.000000703	0.00000184
novel_mir1204	0.001	1.21	10.24079133	0.000000519	0.00000157	0.001	1.21	10.24079133	0.000000113	0.000000293	0.001	1.21	10.24079133	0.000000703	0.00000184
novel_mir717	0.001	1.21	10.24079133	0.000000519	0.00000157	0.001	1.21	10.24079133	0.000000113	0.000000293	0.001	1.21	10.24079133	0.000000703	0.00000184
novel_mir1079	0.001	1.21	10.24079133	0.000000519	0.00000157	0.001	1.21	10.24079133	0.000000113	0.000000292	0.001	1.21	10.24079133	0.000000703	0.00000183
novel_mir1178	0.001	1.21	10.24079133	0.000000519	0.00000156	0.001	1.21	10.24079133	0.000000113	0.000000292	0.001	1.21	10.24079133	0.000000703	0.00000183
novel_mir1181	0.001	1.21	10.24079133	0.000000519	0.00000156	0.001	1.21	10.24079133	0.000000113	0.000000291	0.001	1.21	10.24079133	0.000000703	0.00000183
novel_mir1228	0.001	1.21	10.24079133	0.000000519	0.00000156	0.001	1.21	10.24079133	0.000000113	0.000000291	0.001	1.21	10.24079133	0.000000703	0.00000182
novel_mir1331	0.001	1.21	10.24079133	0.000000519	0.00000156	0.001	1.21	10.24079133	0.000000113	0.00000029	0.001	1.21	10.24079133	0.000000703	0.00000182
novel_mir859	0.001	1.21	10.24079133	0.000000519	0.00000155	0.001	1.21	10.24079133	0.000000113	0.00000029	0.001	1.21	10.24079133	0.000000703	0.00000182
novel_mir1238	0.001	1.15	10.16741815	0.00000111	0.00000325	0.001	1.15	10.16741815	0.00000026	0.000000664	0.001	1.15	10.16741815	0.00000148	0.00000378
novel_mir1164	0.001	1.15	10.16741815	0.00000111	0.00000325	0.001	1.15	10.16741815	0.00000026	0.000000662	0.001	1.15	10.16741815	0.00000148	0.00000377
novel_mir1321	0.001	1.15	10.16741815	0.00000111	0.00000324	0.001	1.15	10.16741815	0.00000026	0.000000661	0.001	1.15	10.16741815	0.00000148	0.00000377
novel_mir50	0.001	1.15	10.16741815	0.00000111	0.00000324	0.001	1.15	10.16741815	0.00000026	0.000000658	0.001	1.15	10.16741815	0.00000148	0.00000375
novel_mir819	0.001	1.15	10.16741815	0.00000111	0.00000323	0.001	1.15	10.16741815	0.00000026	0.000000657	0.001	1.15	10.16741815	0.00000148	0.00000374
novel_mir328	0.001	1.15	10.16741815	0.00000111	0.00000323	0.001	1.15	10.16741815	0.00000026	0.000000655	0.001	1.15	10.16741815	0.00000148	0.00000374
novel_mir153	0.001	1.15	10.16741815	0.00000111	0.00000322	0.001	1.15	10.16741815	0.00000026	0.000000654	0.001	1.15	10.16741815	0.00000148	0.00000373
novel_mir359	0.001	1.15	10.16741815	0.00000111	0.00000321	0.001	1.15	10.16741815	0.00000026	0.000000653	0.001	1.15	10.16741815	0.00000148	0.00000372
novel_mir1465	0.001	1.15	10.16741815	0.00000111	0.00000321	0.001	1.15	10.16741815	0.00000026	0.000000652	0.001	1.15	10.16741815	0.00000148	0.00000372
novel_mir1241	0.001	1.15	10.16741815	0.00000111	0.0000032	0.001	1.15	10.16741815	0.00000026	0.000000651	0.001	1.15	10.16741815	0.00000148	0.00000371
novel_mir860	0.001	1.15	10.16741815	0.00000111	0.0000032	0.001	1.15	10.16741815	0.00000026	0.00000065	0.001	1.15	10.16741815	0.00000148	0.0000037
novel_mir1463	0.001	1.15	10.16741815	0.00000111	0.00000319	0.001	1.15	10.16741815	0.00000026	0.000000649	0.001	1.15	10.16741815	0.00000148	0.0000037
novel_mir443	0.001	1.15	10.16741815	0.00000111	0.00000319	0.001	1.15	10.16741815	0.00000026	0.000000647	0.001	1.15	10.16741815	0.00000148	0.00000369
novel_mir635	0.001	1.15	10.16741815	0.00000111	0.00000318	0.001	1.15	10.16741815	0.00000026	0.000000646	0.001	1.15	10.16741815	0.00000148	0.00000369
novel_mir1375	0.001	1.15	10.16741815	0.00000111	0.00000318	0.001	1.15	10.16741815	0.00000026	0.000000645	0.001	1.15	10.16741815	0.00000148	0.00000368
novel_mir608	0.001	1.15	10.16741815	0.00000111	0.00000317	0.001	1.15	10.16741815	0.00000026	0.000000644	0.001	1.15	10.16741815	0.00000148	0.00000367
novel_mir304	0.001	1.15	10.16741815	0.00000111	0.00000317	0.001	1.15	10.16741815	0.00000026	0.000000643	0.001	1.15	10.16741815	0.00000148	0.00000367
novel_mir930	0.001	1.15	10.16741815	0.00000111	0.00000316	0.001	1.15	10.16741815	0.00000026	0.000000642	0.001	1.15	10.16741815	0.00000148	0.00000366
novel_mir757	0.001	1.15	10.16741815	0.00000111	0.00000316	0.001	1.15	10.16741815	0.00000026	0.00000064	0.001	1.15	10.16741815	0.00000148	0.00000365
novel_mir634	0.001	1.15	10.16741815	0.00000111	0.00000315	0.001	1.15	10.16741815	0.00000026	0.000000639	0.001	1.15	10.16741815	0.00000148	0.00000364
novel_mir847	0.001	1.15	10.16741815	0.00000111	0.00000315	0.001	1.15	10.16741815	0.00000026	0.000000638	0.001	1.15	10.16741815	0.00000148	0.00000364
novel_mir170	0.001	1.08	10.0768156	0.00000236	0.00000664	0.001	1.08	10.0768156	0.000000599	0.00000145	0.001	1.08	10.0768156	0.00000311	0.00000759
novel_mir323	0.001	1.08	10.0768156	0.00000236	0.00000663	0.001	1.08	10.0768156	0.000000599	0.00000145	0.001	1.08	10.0768156	0.00000311	0.00000757
novel_mir944	0.001	1.08	10.0768156	0.00000236	0.00000662	0.001	1.08	10.0768156	0.000000599	0.00000145	0.001	1.08	10.0768156	0.00000311	0.00000756
novel_mir767	0.001	1.08	10.0768156	0.00000236	0.00000661	0.001	1.08	10.0768156	0.000000599	0.00000145	0.001	1.08	10.0768156	0.00000311	0.00000755
novel_mir231	0.001	1.08	10.0768156	0.00000236	0.00000659	0.001	1.08	10.0768156	0.000000599	0.00000144	0.001	1.08	10.0768156	0.00000311	0.00000754
novel_mir529	0.001	1.08	10.0768156	0.00000236	0.00000658	0.001	1.08	10.0768156	0.000000599	0.00000144	0.001	1.08	10.0768156	0.00000311	0.00000752
novel_mir680	0.001	1.08	10.0768156	0.00000236	0.00000657	0.001	1.08	10.0768156	0.000000599	0.00000144	0.001	1.08	10.0768156	0.00000311	0.00000751
novel_mir501	0.001	1.08	10.0768156	0.00000236	0.00000656	0.001	1.08	10.0768156	0.000000599	0.00000144	0.001	1.08	10.0768156	0.00000311	0.0000075
novel_mir814	0.001	1.08	10.0768156	0.00000236	0.00000655	0.001	1.08	10.0768156	0.000000599	0.00000143	0.001	1.08	10.0768156	0.00000311	0.00000749
novel_mir1043	0.001	1.08	10.0768156	0.00000236	0.00000654	0.001	1.08	10.0768156	0.000000599	0.00000143	0.001	1.08	10.0768156	0.00000311	0.00000748
novel_mir748	0.001	1.08	10.0768156	0.00000236	0.00000653	0.001	1.08	10.0768156	0.000000599	0.00000143	0.001	1.08	10.0768156	0.00000311	0.00000746
novel_mir187	0.001	1.08	10.0768156	0.00000236	0.00000652	0.001	1.08	10.0768156	0.000000599	0.00000143	0.001	1.08	10.0768156	0.00000311	0.00000745
novel_mir1461	0.001	1.08	10.0768156	0.00000236	0.00000651	0.001	1.08	10.0768156	0.000000599	0.00000142	0.001	1.08	10.0768156	0.00000311	0.00000744
novel_mir292	0.001	1.08	10.0768156	0.00000236	0.0000065	0.001	1.08	10.0768156	0.000000599	0.00000142	0.001	1.08	10.0768156	0.00000311	0.00000743
novel_mir1435	0.001	1.08	10.0768156	0.00000236	0.00000649	0.001	1.08	10.0768156	0.000000599	0.00000142	0.001	1.08	10.0768156	0.00000311	0.00000741
novel_mir445	0.001	1.08	10.0768156	0.00000236	0.00000648	0.001	1.08	10.0768156	0.000000599	0.00000142	0.001	1.08	10.0768156	0.00000311	0.00000739
novel_mir964	0.001	1.08	10.0768156	0.00000236	0.00000647	0.001	1.08	10.0768156	0.000000599	0.00000141	0.001	1.08	10.0768156	0.00000311	0.00000738
novel_mir978	0.001	1.02	9.994353437	0.00000504	0.0000135	0.001	1.02	9.994353437	0.00000138	0.00000322	0.001	1.02	9.994353437	0.00000654	0.0000154
novel_mir901	0.001	1.02	9.994353437	0.00000504	0.0000134	0.001	1.02	9.994353437	0.00000138	0.00000322	0.001	1.02	9.994353437	0.00000654	0.0000153
novel_mir730	0.001	1.02	9.994353437	0.00000504	0.0000134	0.001	1.02	9.994353437	0.00000138	0.00000321	0.001	1.02	9.994353437	0.00000654	0.0000153
novel_mir301	0.001	1.02	9.994353437	0.00000504	0.0000134	0.001	1.02	9.994353437	0.00000138	0.00000321	0.001	1.02	9.994353437	0.00000654	0.0000153
novel_mir1012	0.001	1.02	9.994353437	0.00000504	0.0000134	0.001	1.02	9.994353437	0.00000138	0.0000032	0.001	1.02	9.994353437	0.00000654	0.0000152
novel_mir219	0.001	1.02	9.994353437	0.00000504	0.0000134	0.001	1.02	9.994353437	0.00000138	0.00000319	0.001	1.02	9.994353437	0.00000654	0.0000152
novel_mir337	0.001	1.02	9.994353437	0.00000504	0.0000133	0.001	1.02	9.994353437	0.00000138	0.00000319	0.001	1.02	9.994353437	0.00000654	0.0000152
novel_mir1037	0.001	1.02	9.994353437	0.00000504	0.0000133	0.001	1.02	9.994353437	0.00000138	0.00000318	0.001	1.02	9.994353437	0.00000654	0.0000152
novel_mir879	0.001	1.02	9.994353437	0.00000504	0.0000133	0.001	1.02	9.994353437	0.00000138	0.00000318	0.001	1.02	9.994353437	0.00000654	0.0000151
novel_mir1163	0.001	1.02	9.994353437	0.00000504	0.0000133	0.001	1.02	9.994353437	0.00000138	0.00000317	0.001	1.02	9.994353437	0.00000654	0.0000151
novel_mir1313	0.001	1.02	9.994353437	0.00000504	0.0000133	0.001	1.02	9.994353437	0.00000138	0.00000317	0.001	1.02	9.994353437	0.00000654	0.0000151
novel_mir985	0.001	1.02	9.994353437	0.00000504	0.0000132	0.001	1.02	9.994353437	0.00000138	0.00000316	0.001	1.02	9.994353437	0.00000654	0.0000151
novel_mir387	0.001	1.02	9.994353437	0.00000504	0.0000132	0.001	1.02	9.994353437	0.00000138	0.00000316	0.001	1.02	9.994353437	0.00000654	0.000015
novel_mir573	0.001	1.02	9.994353437	0.00000504	0.0000132	0.001	1.02	9.994353437	0.00000138	0.00000314	0.001	1.02	9.994353437	0.00000654	0.000015
mmu-miR-7081-5p	0.001	1.02	9.994353437	0.00000504	0.0000132	0.05	1.02	4.350497247	0.0000146	0.000029	0.001	1.02	9.994353437	0.00000654	0.000015
novel_mir102	0.001	1.02	9.994353437	0.00000504	0.0000132	0.001	1.02	9.994353437	0.00000138	0.00000314	0.001	1.02	9.994353437	0.00000654	0.0000149
novel_mir1223	0.001	1.02	9.994353437	0.00000504	0.0000131	0.001	1.02	9.994353437	0.00000138	0.00000313	0.001	1.02	9.994353437	0.00000654	0.0000149
novel_mir1384	0.001	1.02	9.994353437	0.00000504	0.0000131	0.001	1.02	9.994353437	0.00000138	0.00000313	0.001	1.02	9.994353437	0.00000654	0.0000149
novel_mir1247	0.001	1.02	9.994353437	0.00000504	0.0000131	0.001	1.02	9.994353437	0.00000138	0.00000312	0.001	1.02	9.994353437	0.00000654	0.0000149
novel_mir1478	0.001	1.02	9.994353437	0.00000504	0.0000131	0.001	1.02	9.994353437	0.00000138	0.00000312	0.001	1.02	9.994353437	0.00000654	0.0000148
novel_mir1505	0.001	1.02	9.994353437	0.00000504	0.0000131	0.001	1.02	9.994353437	0.00000138	0.00000311	0.001	1.02	9.994353437	0.00000654	0.0000148
novel_mir496	0.001	1.02	9.994353437	0.00000504	0.000013	0.001	1.02	9.994353437	0.00000138	0.00000311	0.001	1.02	9.994353437	0.00000654	0.0000148
novel_mir925	0.001	0.96	9.906890596	0.0000108	0.0000271	0.001	0.96	9.906890596	0.00000318	0.00000705	0.001	0.96	9.906890596	0.0000137	0.0000305
novel_mir1268	0.001	0.96	9.906890596	0.0000108	0.0000271	0.001	0.96	9.906890596	0.00000318	0.00000704	0.001	0.96	9.906890596	0.0000137	0.0000305
novel_mir595	0.001	0.96	9.906890596	0.0000108	0.000027	0.001	0.96	9.906890596	0.00000318	0.00000703	0.001	0.96	9.906890596	0.0000137	0.0000304
novel_mir1288	0.001	0.96	9.906890596	0.0000108	0.000027	0.001	0.96	9.906890596	0.00000318	0.00000702	0.001	0.96	9.906890596	0.0000137	0.0000304
novel_mir297	0.001	0.96	9.906890596	0.0000108	0.000027	0.001	0.96	9.906890596	0.00000318	0.000007	0.001	0.96	9.906890596	0.0000137	0.0000303
novel_mir1100	0.001	0.96	9.906890596	0.0000108	0.0000269	0.001	0.96	9.906890596	0.00000318	0.00000699	0.001	0.96	9.906890596	0.0000137	0.0000303
novel_mir586	0.001	0.96	9.906890596	0.0000108	0.0000269	0.001	0.96	9.906890596	0.00000318	0.00000698	0.001	0.96	9.906890596	0.0000137	0.0000302
novel_mir1503	0.001	0.96	9.906890596	0.0000108	0.0000268	0.001	0.96	9.906890596	0.00000318	0.00000697	0.001	0.96	9.906890596	0.0000137	0.0000302
novel_mir1252	0.001	0.96	9.906890596	0.0000108	0.0000268	0.001	0.96	9.906890596	0.00000318	0.00000696	0.001	0.96	9.906890596	0.0000137	0.0000301
novel_mir800	0.001	0.96	9.906890596	0.0000108	0.0000268	0.001	0.96	9.906890596	0.00000318	0.00000695	0.001	0.96	9.906890596	0.0000137	0.0000301
novel_mir1263	0.001	0.96	9.906890596	0.0000108	0.0000267	0.001	0.96	9.906890596	0.00000318	0.00000694	0.001	0.96	9.906890596	0.0000137	0.0000301
novel_mir1488	0.001	0.96	9.906890596	0.0000108	0.0000267	0.001	0.96	9.906890596	0.00000318	0.00000693	0.001	0.96	9.906890596	0.0000137	0.00003
novel_mir1165	0.001	0.96	9.906890596	0.0000108	0.0000267	0.001	0.96	9.906890596	0.00000318	0.00000692	0.001	0.96	9.906890596	0.0000137	0.00003
novel_mir1206	0.001	0.96	9.906890596	0.0000108	0.0000266	0.001	0.96	9.906890596	0.00000318	0.00000691	0.001	0.96	9.906890596	0.0000137	0.0000299
novel_mir283	0.001	0.96	9.906890596	0.0000108	0.0000266	0.001	0.96	9.906890596	0.00000318	0.0000069	0.001	0.96	9.906890596	0.0000137	0.0000298
novel_mir907	0.001	0.96	9.906890596	0.0000108	0.0000266	0.001	0.96	9.906890596	0.00000318	0.00000689	0.001	0.96	9.906890596	0.0000137	0.0000298
novel_mir75	0.001	0.96	9.906890596	0.0000108	0.0000265	0.001	0.96	9.906890596	0.00000318	0.00000688	0.001	0.96	9.906890596	0.0000137	0.0000298
novel_mir1279	0.001	0.96	9.906890596	0.0000108	0.0000265	0.001	0.96	9.906890596	0.00000318	0.00000687	0.001	0.96	9.906890596	0.0000137	0.0000297
novel_mir411	0.001	0.96	9.906890596	0.0000108	0.0000264	0.001	0.96	9.906890596	0.00000318	0.00000686	0.001	0.96	9.906890596	0.0000137	0.0000297
novel_mir24	0.001	0.96	9.906890596	0.0000108	0.0000264	0.001	0.96	9.906890596	0.00000318	0.00000685	0.001	0.96	9.906890596	0.0000137	0.0000296
novel_mir891	0.001	0.96	9.906890596	0.0000108	0.0000264	0.001	0.96	9.906890596	0.00000318	0.00000684	0.001	0.96	9.906890596	0.0000137	0.0000296
novel_mir1115	0.001	0.96	9.906890596	0.0000108	0.0000263	0.001	0.96	9.906890596	0.00000318	0.00000683	0.001	0.96	9.906890596	0.0000137	0.0000295
novel_mir601	0.001	0.96	9.906890596	0.0000108	0.0000263	0.001	0.96	9.906890596	0.00000318	0.00000682	0.001	0.96	9.906890596	0.0000137	0.0000295
novel_mir664	0.001	0.96	9.906890596	0.0000108	0.0000263	0.001	0.96	9.906890596	0.00000318	0.00000681	0.001	0.96	9.906890596	0.0000137	0.0000295
novel_mir594	0.001	0.96	9.906890596	0.0000108	0.0000262	0.001	0.96	9.906890596	0.00000318	0.0000068	0.001	0.96	9.906890596	0.0000137	0.0000294
novel_mir215	0.001	0.96	9.906890596	0.0000108	0.0000262	0.001	0.96	9.906890596	0.00000318	0.00000679	0.001	0.96	9.906890596	0.0000137	0.0000293
novel_mir402	0.001	0.96	9.906890596	0.0000108	0.0000262	0.001	0.96	9.906890596	0.00000318	0.00000678	0.001	0.96	9.906890596	0.0000137	0.0000293
novel_mir1429	0.001	0.96	9.906890596	0.0000108	0.0000261	0.001	0.96	9.906890596	0.00000318	0.00000677	0.001	0.96	9.906890596	0.0000137	0.0000293
novel_mir1414	0.001	0.96	9.906890596	0.0000108	0.0000261	0.001	0.96	9.906890596	0.00000318	0.00000676	0.001	0.96	9.906890596	0.0000137	0.0000292
novel_mir1071	0.001	0.96	9.906890596	0.0000108	0.0000261	0.001	0.96	9.906890596	0.00000318	0.00000675	0.001	0.96	9.906890596	0.0000137	0.0000292
novel_mir1399	0.001	0.96	9.906890596	0.0000108	0.000026	0.001	0.96	9.906890596	0.00000318	0.00000674	0.001	0.96	9.906890596	0.0000137	0.0000291
novel_mir224	0.001	0.96	9.906890596	0.0000108	0.000026	0.001	0.96	9.906890596	0.00000318	0.00000673	0.001	0.96	9.906890596	0.0000137	0.0000291
novel_mir339	0.001	0.96	9.906890596	0.0000108	0.0000259	0.001	0.96	9.906890596	0.00000318	0.00000672	0.001	0.96	9.906890596	0.0000137	0.000029
novel_mir1123	0.001	0.89	9.797661526	0.000023	0.0000529	0.001	0.89	9.797661526	0.00000732	0.0000154	0.001	0.89	9.797661526	0.0000289	0.0000599
novel_mir661	0.001	0.89	9.797661526	0.000023	0.0000528	0.001	0.89	9.797661526	0.00000732	0.0000154	0.001	0.89	9.797661526	0.0000289	0.0000598
novel_mir340	0.001	0.89	9.797661526	0.000023	0.0000528	0.001	0.89	9.797661526	0.00000732	0.0000153	0.001	0.89	9.797661526	0.0000289	0.0000597
novel_mir614	0.001	0.89	9.797661526	0.000023	0.0000527	0.001	0.89	9.797661526	0.00000732	0.0000153	0.001	0.89	9.797661526	0.0000289	0.0000596
novel_mir1458	0.001	0.89	9.797661526	0.000023	0.0000526	0.001	0.89	9.797661526	0.00000732	0.0000153	0.001	0.89	9.797661526	0.0000289	0.0000595
novel_mir266	0.001	0.89	9.797661526	0.000023	0.0000526	0.001	0.89	9.797661526	0.00000732	0.0000152	0.001	0.89	9.797661526	0.0000289	0.0000594
novel_mir1310	0.001	0.89	9.797661526	0.000023	0.0000525	0.001	0.89	9.797661526	0.00000732	0.0000152	0.001	0.89	9.797661526	0.0000289	0.0000593
novel_mir1385	0.001	0.89	9.797661526	0.000023	0.0000524	0.001	0.89	9.797661526	0.00000732	0.0000152	0.001	0.89	9.797661526	0.0000289	0.0000592
novel_mir1117	0.001	0.89	9.797661526	0.000023	0.0000524	0.001	0.89	9.797661526	0.00000732	0.0000152	0.001	0.89	9.797661526	0.0000289	0.0000591
novel_mir434	0.001	0.89	9.797661526	0.000023	0.0000523	0.001	0.89	9.797661526	0.00000732	0.0000152	0.001	0.89	9.797661526	0.0000289	0.0000591
novel_mir838	0.001	0.89	9.797661526	0.000023	0.0000522	0.001	0.89	9.797661526	0.00000732	0.0000151	0.001	0.89	9.797661526	0.0000289	0.000059
novel_mir480	0.001	0.89	9.797661526	0.000023	0.0000522	0.001	0.89	9.797661526	0.00000732	0.0000151	0.001	0.89	9.797661526	0.0000289	0.0000589
novel_mir1434	0.001	0.89	9.797661526	0.000023	0.0000521	0.001	0.89	9.797661526	0.00000732	0.0000151	0.001	0.89	9.797661526	0.0000289	0.0000588
novel_mir765	0.001	0.89	9.797661526	0.000023	0.000052	0.001	0.89	9.797661526	0.00000732	0.0000151	0.001	0.89	9.797661526	0.0000289	0.0000587
novel_mir678	0.001	0.89	9.797661526	0.000023	0.000052	0.001	0.89	9.797661526	0.00000732	0.000015	0.001	0.89	9.797661526	0.0000289	0.0000587
novel_mir338	0.001	0.89	9.797661526	0.000023	0.0000519	0.001	0.89	9.797661526	0.00000732	0.000015	0.001	0.89	9.797661526	0.0000289	0.0000585
novel_mir1188	0.001	0.89	9.797661526	0.000023	0.0000518	0.001	0.89	9.797661526	0.00000732	0.000015	0.001	0.89	9.797661526	0.0000289	0.0000584
novel_mir478	0.001	0.89	9.797661526	0.000023	0.0000517	0.001	0.89	9.797661526	0.00000732	0.000015	0.001	0.89	9.797661526	0.0000289	0.0000584
novel_mir1456	0.001	0.89	9.797661526	0.000023	0.0000516	0.001	0.89	9.797661526	0.00000732	0.000015	0.001	0.89	9.797661526	0.0000289	0.0000583
novel_mir1132	0.001	0.89	9.797661526	0.000023	0.0000516	0.001	0.89	9.797661526	0.00000732	0.0000149	0.001	0.89	9.797661526	0.0000289	0.0000582
novel_mir688	0.001	0.89	9.797661526	0.000023	0.0000515	0.001	0.89	9.797661526	0.00000732	0.0000149	0.001	0.89	9.797661526	0.0000289	0.0000581
novel_mir1116	0.001	0.89	9.797661526	0.000023	0.0000515	0.001	0.89	9.797661526	0.00000732	0.0000149	0.001	0.89	9.797661526	0.0000289	0.000058
novel_mir1450	0.001	0.89	9.797661526	0.000023	0.0000514	0.001	0.89	9.797661526	0.00000732	0.0000149	0.001	0.89	9.797661526	0.0000289	0.000058
novel_mir1173	0.001	0.89	9.797661526	0.000023	0.0000513	0.001	0.89	9.797661526	0.00000732	0.0000148	0.001	0.89	9.797661526	0.0000289	0.0000577
novel_mir1497	0.001	0.89	9.797661526	0.000023	0.0000513	0.001	0.89	9.797661526	0.00000732	0.0000148	0.001	0.89	9.797661526	0.0000289	0.0000577
novel_mir385	0.001	0.89	9.797661526	0.000023	0.0000512	0.001	0.89	9.797661526	0.00000732	0.0000148	0.001	0.89	9.797661526	0.0000289	0.0000576
novel_mir1250	0.001	0.89	9.797661526	0.000023	0.0000511	0.001	0.89	9.797661526	0.00000732	0.0000148	0.001	0.89	9.797661526	0.0000289	0.0000575
novel_mir740	0.001	0.83	9.696967526	0.0000491	0.000105242	0.001	0.83	9.696967526	0.0000169	0.0000334	0.001	0.83	9.696967526	0.0000607	0.000118378
novel_mir1214	0.001	0.83	9.696967526	0.0000491	0.000105117	0.001	0.83	9.696967526	0.0000169	0.0000333	0.001	0.83	9.696967526	0.0000607	0.000118224
novel_mir412	0.001	0.83	9.696967526	0.0000491	0.000104867	0.001	0.83	9.696967526	0.0000169	0.0000332	0.001	0.83	9.696967526	0.0000607	0.000117919
novel_mir361	0.001	0.83	9.696967526	0.0000491	0.000104992	0.001	0.83	9.696967526	0.0000169	0.0000333	0.001	0.83	9.696967526	0.0000607	0.000118071
novel_mir78	0.001	0.83	9.696967526	0.0000491	0.000104742	0.001	0.83	9.696967526	0.0000169	0.0000332	0.001	0.83	9.696967526	0.0000607	0.000117767
novel_mir1305	0.001	0.83	9.696967526	0.0000491	0.000104618	0.001	0.83	9.696967526	0.0000169	0.0000332	0.001	0.83	9.696967526	0.0000607	0.000117615
novel_mir144	0.001	0.83	9.696967526	0.0000491	0.000104494	0.001	0.83	9.696967526	0.0000169	0.0000331	0.001	0.83	9.696967526	0.0000607	0.000117312
novel_mir141	0.001	0.83	9.696967526	0.0000491	0.00010437	0.001	0.83	9.696967526	0.0000169	0.000033	0.001	0.83	9.696967526	0.0000607	0.000117162
novel_mir1323	0.001	0.83	9.696967526	0.0000491	0.000104247	0.001	0.83	9.696967526	0.0000169	0.000033	0.001	0.83	9.696967526	0.0000607	0.000117012
novel_mir1001	0.001	0.83	9.696967526	0.0000491	0.000104124	0.001	0.83	9.696967526	0.0000169	0.0000329	0.001	0.83	9.696967526	0.0000607	0.000116862
novel_mir1075	0.001	0.83	9.696967526	0.0000491	0.000104001	0.001	0.83	9.696967526	0.0000169	0.0000329	0.001	0.83	9.696967526	0.0000607	0.000116712
novel_mir1501	0.001	0.83	9.696967526	0.0000491	0.000103879	0.001	0.83	9.696967526	0.0000169	0.0000328	0.001	0.83	9.696967526	0.0000607	0.000116563
novel_mir244	0.001	0.83	9.696967526	0.0000491	0.000103756	0.001	0.83	9.696967526	0.0000169	0.0000328	0.001	0.83	9.696967526	0.0000607	0.000116415
novel_mir22	0.001	0.83	9.696967526	0.0000491	0.000103635	0.001	0.83	9.696967526	0.0000169	0.0000327	0.001	0.83	9.696967526	0.0000607	0.000116266
novel_mir1187	0.001	0.83	9.696967526	0.0000491	0.000103513	0.001	0.83	9.696967526	0.0000169	0.0000327	0.001	0.83	9.696967526	0.0000607	0.000115971
novel_mir881	0.001	0.83	9.696967526	0.0000491	0.000103392	0.001	0.83	9.696967526	0.0000169	0.0000326	0.001	0.83	9.696967526	0.0000607	0.000115677
novel_mir198	0.001	0.83	9.696967526	0.0000491	0.00010327	0.001	0.83	9.696967526	0.0000169	0.0000326	0.001	0.83	9.696967526	0.0000607	0.00011553
novel_mir727	0.001	0.83	9.696967526	0.0000491	0.00010315	0.001	0.83	9.696967526	0.0000169	0.0000325	0.001	0.83	9.696967526	0.0000607	0.000115384
novel_mir1428	0.001	0.83	9.696967526	0.0000491	0.000102909	0.001	0.83	9.696967526	0.0000169	0.0000325	0.001	0.83	9.696967526	0.0000607	0.000115239
novel_mir1482	0.001	0.83	9.696967526	0.0000491	0.000102789	0.001	0.83	9.696967526	0.0000169	0.0000324	0.001	0.83	9.696967526	0.0000607	0.000114948
novel_mir520	0.001	0.83	9.696967526	0.0000491	0.000102669	0.001	0.83	9.696967526	0.0000169	0.0000324	0.001	0.83	9.696967526	0.0000607	0.000114804
novel_mir776	0.001	0.83	9.696967526	0.0000491	0.00010255	0.001	0.83	9.696967526	0.0000169	0.0000323	0.001	0.83	9.696967526	0.0000607	0.00011466
novel_mir258	0.001	0.83	9.696967526	0.0000491	0.000102431	0.001	0.83	9.696967526	0.0000169	0.0000323	0.001	0.83	9.696967526	0.0000607	0.000114516
novel_mir973	0.001	0.83	9.696967526	0.0000491	0.000102312	0.001	0.83	9.696967526	0.0000169	0.0000322	0.001	0.83	9.696967526	0.0000607	0.000114372
novel_mir365	0.001	0.83	9.696967526	0.0000491	0.000102193	0.001	0.83	9.696967526	0.0000169	0.0000322	0.001	0.83	9.696967526	0.0000607	0.000114229
novel_mir958	0.001	0.83	9.696967526	0.0000491	0.000102075	0.001	0.83	9.696967526	0.0000169	0.0000321	0.001	0.83	9.696967526	0.0000607	0.000114086
novel_mir422	0.001	0.83	9.696967526	0.0000491	0.000101957	0.001	0.83	9.696967526	0.0000169	0.0000321	0.001	0.83	9.696967526	0.0000607	0.000113944
novel_mir177	0.001	0.83	9.696967526	0.0000491	0.000101839	0.001	0.83	9.696967526	0.0000169	0.0000321	0.001	0.83	9.696967526	0.0000607	0.000113802
novel_mir410	0.001	0.83	9.696967526	0.0000491	0.000101722	0.001	0.83	9.696967526	0.0000169	0.000032	0.001	0.83	9.696967526	0.0000607	0.00011366
novel_mir1180	0.001	0.76	9.569855608	0.000104703	0.000209873	0.001	0.76	9.569855608	0.0000389	0.0000729	0.001	0.76	9.569855608	0.00012766	0.00023201
novel_mir312	0.001	0.76	9.569855608	0.000104703	0.000209639	0.001	0.76	9.569855608	0.0000389	0.0000728	0.001	0.76	9.569855608	0.00012766	0.00023173
novel_mir775	0.001	0.76	9.569855608	0.000104703	0.000209406	0.001	0.76	9.569855608	0.0000389	0.0000727	0.001	0.76	9.569855608	0.00012766	0.000231451
novel_mir438	0.001	0.76	9.569855608	0.000104703	0.000209173	0.001	0.76	9.569855608	0.0000389	0.0000726	0.001	0.76	9.569855608	0.00012766	0.000230894
novel_mir1189	0.001	0.76	9.569855608	0.000104703	0.000208941	0.001	0.76	9.569855608	0.0000389	0.0000725	0.001	0.76	9.569855608	0.00012766	0.000230616
novel_mir700	0.001	0.76	9.569855608	0.000104703	0.000208709	0.001	0.76	9.569855608	0.0000389	0.0000724	0.001	0.76	9.569855608	0.00012766	0.000230339
novel_mir302	0.001	0.76	9.569855608	0.000104703	0.000208478	0.001	0.76	9.569855608	0.0000389	0.0000723	0.001	0.76	9.569855608	0.00012766	0.000229788
novel_mir836	0.001	0.76	9.569855608	0.000104703	0.000208247	0.001	0.76	9.569855608	0.0000389	0.0000722	0.001	0.76	9.569855608	0.00012766	0.000229513
novel_mir1064	0.001	0.76	9.569855608	0.000104703	0.000208017	0.001	0.76	9.569855608	0.0000389	0.0000721	0.001	0.76	9.569855608	0.00012766	0.000229239
novel_mir1437	0.001	0.76	9.569855608	0.000104703	0.000207788	0.001	0.76	9.569855608	0.0000389	0.000072	0.001	0.76	9.569855608	0.00012766	0.000228965
novel_mir1317	0.001	0.76	9.569855608	0.000104703	0.000207559	0.001	0.76	9.569855608	0.0000389	0.0000719	0.001	0.76	9.569855608	0.00012766	0.000228692
novel_mir981	0.001	0.76	9.569855608	0.000104703	0.00020733	0.001	0.76	9.569855608	0.0000389	0.0000718	0.001	0.76	9.569855608	0.00012766	0.00022842
novel_mir1382	0.001	0.76	9.569855608	0.000104703	0.000207102	0.001	0.76	9.569855608	0.0000389	0.0000718	0.001	0.76	9.569855608	0.00012766	0.000228148
novel_mir1337	0.001	0.76	9.569855608	0.000104703	0.000206874	0.001	0.76	9.569855608	0.0000389	0.0000717	0.001	0.76	9.569855608	0.00012766	0.000227877
novel_mir461	0.001	0.76	9.569855608	0.000104703	0.000206647	0.001	0.76	9.569855608	0.0000389	0.0000716	0.001	0.76	9.569855608	0.00012766	0.000227607
novel_mir1368	0.001	0.76	9.569855608	0.000104703	0.000206421	0.001	0.76	9.569855608	0.0000389	0.0000715	0.001	0.76	9.569855608	0.00012766	0.000227337
novel_mir1174	0.001	0.76	9.569855608	0.000104703	0.000206195	0.001	0.76	9.569855608	0.0000389	0.0000714	0.001	0.76	9.569855608	0.00012766	0.000227068
novel_mir1105	0.001	0.76	9.569855608	0.000104703	0.000205969	0.001	0.76	9.569855608	0.0000389	0.0000713	0.001	0.76	9.569855608	0.00012766	0.0002268
novel_mir205	0.001	0.76	9.569855608	0.000104703	0.000205744	0.001	0.76	9.569855608	0.0000389	0.0000712	0.001	0.76	9.569855608	0.00012766	0.000226532
novel_mir147	0.001	0.76	9.569855608	0.000104703	0.000205519	0.001	0.76	9.569855608	0.0000389	0.0000711	0.001	0.76	9.569855608	0.00012766	0.000226265
novel_mir1506	0.001	0.76	9.569855608	0.000104703	0.000205295	0.001	0.76	9.569855608	0.0000389	0.000071	0.001	0.76	9.569855608	0.00012766	0.000225998
novel_mir524	0.001	0.76	9.569855608	0.000104703	0.000205071	0.001	0.76	9.569855608	0.0000389	0.0000709	0.001	0.76	9.569855608	0.00012766	0.000225733
novel_mir1379	0.001	0.76	9.569855608	0.000104703	0.000204848	0.001	0.76	9.569855608	0.0000389	0.0000708	0.001	0.76	9.569855608	0.00012766	0.000225467
novel_mir1494	0.001	0.76	9.569855608	0.000104703	0.000204626	0.001	0.76	9.569855608	0.0000389	0.0000707	0.001	0.76	9.569855608	0.00012766	0.000224939
novel_mir612	0.001	0.76	9.569855608	0.000104703	0.000204404	0.001	0.76	9.569855608	0.0000389	0.0000706	0.001	0.76	9.569855608	0.00012766	0.000224412
novel_mir732	0.001	0.76	9.569855608	0.000104703	0.000204182	0.001	0.76	9.569855608	0.0000389	0.0000705	0.001	0.76	9.569855608	0.00012766	0.00022415
novel_mir1045	0.001	0.76	9.569855608	0.000104703	0.000203961	0.001	0.76	9.569855608	0.0000389	0.0000703	0.001	0.76	9.569855608	0.00012766	0.000223628
novel_mir1218	0.001	0.76	9.569855608	0.000104703	0.00020374	0.001	0.76	9.569855608	0.0000389	0.0000701	0.001	0.76	9.569855608	0.00012766	0.000223108
novel_mir458	0.001	0.76	9.569855608	0.000104703	0.00020352	0.001	0.76	9.569855608	0.0000389	0.00007	0.001	0.76	9.569855608	0.00012766	0.000222849
novel_mir1487	0.001	0.76	9.569855608	0.000104703	0.0002033	0.001	0.76	9.569855608	0.0000389	0.0000699	0.001	0.76	9.569855608	0.00012766	0.00022259
novel_mir851	0.001	0.76	9.569855608	0.000104703	0.000203081	0.001	0.76	9.569855608	0.0000389	0.0000699	0.001	0.76	9.569855608	0.00012766	0.000222332
novel_mir1309	0.001	0.76	9.569855608	0.000104703	0.000202862	0.001	0.76	9.569855608	0.0000389	0.0000697	0.001	0.76	9.569855608	0.00012766	0.000222075
novel_mir894	0.001	0.76	9.569855608	0.000104703	0.000202643	0.001	0.76	9.569855608	0.0000389	0.0000696	0.001	0.76	9.569855608	0.00012766	0.000221818
novel_mir1370	0.001	0.76	9.569855608	0.000104703	0.000202425	0.001	0.76	9.569855608	0.0000389	0.0000695	0.001	0.76	9.569855608	0.00012766	0.000221562
novel_mir574	0.001	0.76	9.569855608	0.000104703	0.000202208	0.001	0.76	9.569855608	0.0000389	0.0000694	0.001	0.76	9.569855608	0.00012766	0.000221306
novel_mir117	0.001	0.76	9.569855608	0.000104703	0.000201991	0.001	0.76	9.569855608	0.0000389	0.0000693	0.001	0.76	9.569855608	0.00012766	0.000221051
novel_mir1427	0.001	0.76	9.569855608	0.000104703	0.000201775	0.001	0.76	9.569855608	0.0000389	0.0000691	0.001	0.76	9.569855608	0.00012766	0.00022029
novel_mir1320	0.001	0.76	9.569855608	0.000104703	0.000201558	0.001	0.76	9.569855608	0.0000389	0.000069	0.001	0.76	9.569855608	0.00012766	0.000220037
novel_mir49	0.001	0.7	9.451211112	0.000223496	0.000408795	0.001	0.7	9.451211112	0.0000895	0.000155866	0.001	0.7	9.451211112	0.000268376	0.00044522
novel_mir720	0.001	0.7	9.451211112	0.000223496	0.00040838	0.001	0.7	9.451211112	0.0000895	0.000155677	0.001	0.7	9.451211112	0.000268376	0.000444729
novel_mir638	0.001	0.7	9.451211112	0.000223496	0.000407965	0.001	0.7	9.451211112	0.0000895	0.000155489	0.001	0.7	9.451211112	0.000268376	0.000444239
novel_mir1476	0.001	0.7	9.451211112	0.000223496	0.000407552	0.001	0.7	9.451211112	0.0000895	0.000155301	0.001	0.7	9.451211112	0.000268376	0.000443263
novel_mir271	0.001	0.7	9.451211112	0.000223496	0.000407139	0.001	0.7	9.451211112	0.0000895	0.000155113	0.001	0.7	9.451211112	0.000268376	0.000442776
novel_mir1400	0.001	0.7	9.451211112	0.000223496	0.000406727	0.001	0.7	9.451211112	0.0000895	0.000154926	0.001	0.7	9.451211112	0.000268376	0.000442291
novel_mir296	0.001	0.7	9.451211112	0.000223496	0.000406315	0.001	0.7	9.451211112	0.0000895	0.000154739	0.001	0.7	9.451211112	0.000268376	0.000440841
novel_mir808	0.001	0.7	9.451211112	0.000223496	0.000405905	0.001	0.7	9.451211112	0.0000895	0.000154553	0.001	0.7	9.451211112	0.000268376	0.000440359
novel_mir1093	0.001	0.7	9.451211112	0.000223496	0.000405495	0.001	0.7	9.451211112	0.0000895	0.000154367	0.001	0.7	9.451211112	0.000268376	0.0004394
novel_mir633	0.001	0.7	9.451211112	0.000223496	0.000404679	0.001	0.7	9.451211112	0.0000895	0.000153997	0.001	0.7	9.451211112	0.000268376	0.000438922
novel_mir965	0.001	0.7	9.451211112	0.000223496	0.000404271	0.001	0.7	9.451211112	0.0000895	0.000153813	0.001	0.7	9.451211112	0.000268376	0.000438445
novel_mir250	0.001	0.7	9.451211112	0.000223496	0.000403865	0.001	0.7	9.451211112	0.0000895	0.000153629	0.001	0.7	9.451211112	0.000268376	0.000437969
novel_mir409	0.001	0.7	9.451211112	0.000223496	0.000403055	0.001	0.7	9.451211112	0.0000895	0.000153262	0.001	0.7	9.451211112	0.000268376	0.000437494
novel_mir1226	0.001	0.7	9.451211112	0.000223496	0.000402651	0.001	0.7	9.451211112	0.0000895	0.000153079	0.001	0.7	9.451211112	0.000268376	0.00043702
novel_mir184	0.001	0.7	9.451211112	0.000223496	0.000402248	0.001	0.7	9.451211112	0.0000895	0.000152897	0.001	0.7	9.451211112	0.000268376	0.000436547
novel_mir541	0.001	0.7	9.451211112	0.000223496	0.000401846	0.001	0.7	9.451211112	0.0000895	0.000152715	0.001	0.7	9.451211112	0.000268376	0.000436075
novel_mir1502	0.001	0.7	9.451211112	0.000223496	0.000401444	0.001	0.7	9.451211112	0.0000895	0.000152534	0.001	0.7	9.451211112	0.000268376	0.000435604
novel_mir855	0.001	0.7	9.451211112	0.000223496	0.000401044	0.001	0.7	9.451211112	0.0000895	0.000152353	0.001	0.7	9.451211112	0.000268376	0.000435134
novel_mir583	0.001	0.7	9.451211112	0.000223496	0.000400644	0.001	0.7	9.451211112	0.0000895	0.000152173	0.001	0.7	9.451211112	0.000268376	0.000434665
novel_mir406	0.001	0.7	9.451211112	0.000223496	0.000400245	0.001	0.7	9.451211112	0.0000895	0.000151992	0.001	0.7	9.451211112	0.000268376	0.000434197
novel_mir374	0.001	0.7	9.451211112	0.000223496	0.000399847	0.001	0.7	9.451211112	0.0000895	0.000151813	0.001	0.7	9.451211112	0.000268376	0.00043373
novel_mir393	0.001	0.7	9.451211112	0.000223496	0.000399449	0.001	0.7	9.451211112	0.0000895	0.000151634	0.001	0.7	9.451211112	0.000268376	0.000433264
novel_mir745	0.001	0.7	9.451211112	0.000223496	0.000399052	0.001	0.7	9.451211112	0.0000895	0.000151455	0.001	0.7	9.451211112	0.000268376	0.000432799
novel_mir1410	0.001	0.7	9.451211112	0.000223496	0.000398657	0.001	0.7	9.451211112	0.0000895	0.000151276	0.001	0.7	9.451211112	0.000268376	0.000432336
novel_mir132	0.001	0.7	9.451211112	0.000223496	0.000397867	0.001	0.7	9.451211112	0.0000895	0.000150921	0.001	0.7	9.451211112	0.000268376	0.000431873
novel_mir516	0.001	0.7	9.451211112	0.000223496	0.000397474	0.001	0.7	9.451211112	0.0000895	0.000150744	0.001	0.7	9.451211112	0.000268376	0.000431411
novel_mir948	0.001	0.7	9.451211112	0.000223496	0.000397081	0.001	0.7	9.451211112	0.0000895	0.000150567	0.001	0.7	9.451211112	0.000268376	0.00043095
novel_mir469	0.001	0.7	9.451211112	0.000223496	0.000396689	0.001	0.7	9.451211112	0.0000895	0.000150391	0.001	0.7	9.451211112	0.000268376	0.000430031
novel_mir313	0.001	0.7	9.451211112	0.000223496	0.000396298	0.001	0.7	9.451211112	0.0000895	0.000150215	0.001	0.7	9.451211112	0.000268376	0.000429573
novel_mir1027	0.001	0.64	9.321928095	0.000477072	0.000803161	0.001	0.64	9.321928095	0.000206186	0.000340872	0.001	0.64	9.321928095	0.000564202	0.000860036
novel_mir203	0.001	0.64	9.321928095	0.000477072	0.000802409	0.001	0.64	9.321928095	0.000206186	0.00034048	0.001	0.64	9.321928095	0.000564202	0.000859165
novel_mir731	0.001	0.64	9.321928095	0.000477072	0.000801659	0.001	0.64	9.321928095	0.000206186	0.000340088	0.001	0.64	9.321928095	0.000564202	0.000858295
novel_mir889	0.001	0.64	9.321928095	0.000477072	0.000800911	0.001	0.64	9.321928095	0.000206186	0.000339308	0.001	0.64	9.321928095	0.000564202	0.000856561
novel_mir645	0.001	0.64	9.321928095	0.000477072	0.000800164	0.001	0.64	9.321928095	0.000206186	0.00033892	0.001	0.64	9.321928095	0.000564202	0.000855697
novel_mir1383	0.001	0.64	9.321928095	0.000477072	0.000799418	0.001	0.64	9.321928095	0.000206186	0.000338532	0.001	0.64	9.321928095	0.000564202	0.000854834
novel_mir852	0.001	0.64	9.321928095	0.000477072	0.000798674	0.001	0.64	9.321928095	0.000206186	0.000338145	0.001	0.64	9.321928095	0.000564202	0.000853973
novel_mir404	0.001	0.64	9.321928095	0.000477072	0.000797931	0.001	0.64	9.321928095	0.000206186	0.000337759	0.001	0.64	9.321928095	0.000564202	0.000853114
novel_mir401	0.001	0.64	9.321928095	0.000477072	0.000797189	0.001	0.64	9.321928095	0.000206186	0.000337374	0.001	0.64	9.321928095	0.000564202	0.000852257
novel_mir704	0.001	0.64	9.321928095	0.000477072	0.000796449	0.001	0.64	9.321928095	0.000206186	0.00033699	0.001	0.64	9.321928095	0.000564202	0.000851401
novel_mir526	0.001	0.64	9.321928095	0.000477072	0.00079571	0.001	0.64	9.321928095	0.000206186	0.000336606	0.001	0.64	9.321928095	0.000564202	0.000850547
novel_mir533	0.001	0.64	9.321928095	0.000477072	0.000794237	0.001	0.64	9.321928095	0.000206186	0.000335461	0.001	0.64	9.321928095	0.000564202	0.000848844
novel_mir343	0.001	0.64	9.321928095	0.000477072	0.000793502	0.001	0.64	9.321928095	0.000206186	0.000335081	0.001	0.64	9.321928095	0.000564202	0.000847996
novel_mir587	0.001	0.64	9.321928095	0.000477072	0.000792768	0.001	0.64	9.321928095	0.000206186	0.000334702	0.001	0.64	9.321928095	0.000564202	0.000847148
novel_mir1088	0.001	0.64	9.321928095	0.000477072	0.000792036	0.001	0.64	9.321928095	0.000206186	0.000334324	0.001	0.64	9.321928095	0.000564202	0.000845459
novel_mir1423	0.001	0.64	9.321928095	0.000477072	0.000791306	0.001	0.64	9.321928095	0.000206186	0.000333947	0.001	0.64	9.321928095	0.000564202	0.000844617
novel_mir378	0.001	0.64	9.321928095	0.000477072	0.000790576	0.001	0.64	9.321928095	0.000206186	0.00033357	0.001	0.64	9.321928095	0.000564202	0.000842938
novel_mir616	0.001	0.64	9.321928095	0.000477072	0.000789848	0.001	0.64	9.321928095	0.000206186	0.000333195	0.001	0.64	9.321928095	0.000564202	0.000842101
novel_mir1160	0.001	0.64	9.321928095	0.000477072	0.000789122	0.001	0.64	9.321928095	0.000206186	0.00033282	0.001	0.64	9.321928095	0.000564202	0.000841265
novel_mir479	0.001	0.64	9.321928095	0.000477072	0.000788397	0.001	0.64	9.321928095	0.000206186	0.000332073	0.001	0.64	9.321928095	0.000564202	0.0008396
novel_mir540	0.001	0.64	9.321928095	0.000477072	0.000787673	0.001	0.64	9.321928095	0.000206186	0.000331701	0.001	0.64	9.321928095	0.000564202	0.000838769
novel_mir1035	0.001	0.64	9.321928095	0.000477072	0.00078695	0.001	0.64	9.321928095	0.000206186	0.000331329	0.001	0.64	9.321928095	0.000564202	0.00083794
novel_mir307	0.001	0.64	9.321928095	0.000477072	0.000786229	0.001	0.64	9.321928095	0.000206186	0.000330959	0.001	0.64	9.321928095	0.000564202	0.000837113
novel_mir391	0.001	0.64	9.321928095	0.000477072	0.000785509	0.001	0.64	9.321928095	0.000206186	0.000330589	0.001	0.64	9.321928095	0.000564202	0.000836288
novel_mir351	0.001	0.64	9.321928095	0.000477072	0.00078479	0.001	0.64	9.321928095	0.000206186	0.00033022	0.001	0.64	9.321928095	0.000564202	0.000835464
novel_mir481	0.001	0.64	9.321928095	0.000477072	0.000784073	0.001	0.64	9.321928095	0.000206186	0.000329852	0.001	0.64	9.321928095	0.000564202	0.000834641
novel_mir503	0.001	0.64	9.321928095	0.000477072	0.000783357	0.001	0.64	9.321928095	0.000206186	0.000329484	0.001	0.64	9.321928095	0.000564202	0.000833821
novel_mir718	0.001	0.64	9.321928095	0.000477072	0.000782642	0.001	0.64	9.321928095	0.000206186	0.000329118	0.001	0.64	9.321928095	0.000564202	0.000833002
mmu-miR-486b-5p	0.06	9.3	7.276124405	6.17E-47	1.12E-45	0.78	9.3	3.575684687	7.06E-36	7.50E-35	1.45	9.3	2.681177816	6.74E-25	6.37E-24
novel_mir945	3.65	295.6	6.339605995	0	0	2.83	295.6	6.706700406	0	0	0.001	295.6	18.17328674	0	0
mmu-miR-196b-5p	0.45	36.13	6.327128443	3.29E-172	9.70E-171	0.88	36.13	5.359549921	7.95E-177	1.50E-175	4.28	36.13	3.077514553	4.51E-106	7.80E-105
novel_mir870	53.02	2199.22	5.374311452	0	0	122.19	2199.22	4.169793807	0	0	54.4	2199.22	5.33724147	0	0
mmu-miR-196a-5p	0.84	34.15	5.34535244	1.92E-152	5.39E-151	0.73	34.15	5.547845304	8.02E-170	1.49E-168	2.95	34.15	3.533098719	6.80E-114	1.22E-112
mmu-miR-154-5p	0.06	2.17	5.176588732	1.17E-10	5.85E-10	0.001	2.17	11.08347933	4.13E-13	1.83E-12	0.001	2.17	11.08347933	1.02E-11	4.49E-11
novel_mir871	0.56	18.22	5.023952322	1.44E-79	3.28E-78	0.001	18.22	14.15323534	1.92E-104	2.90E-103	0.58	18.22	4.973326249	1.00E-77	1.49E-76
novel_mir8	1.12	31.48	4.812864903	3.20E-133	8.58E-132	1.42	31.48	4.470472706	2.08E-139	3.43E-138	0.64	31.48	5.620219826	3.90E-141	7.71E-140
novel_mir7	0.67	15.61	4.542165632	1.45E-64	2.96E-63	0.001	15.61	13.93018292	1.39E-89	1.99E-88	0.001	15.61	13.93018292	8.30E-80	1.26E-78
mmu-miR-138-2-3p	0.84	15.42	4.198269627	1.15E-60	2.28E-59	0.88	15.42	4.131155431	1.73E-65	2.25E-64	0.87	15.42	4.147643554	3.83E-59	4.88E-58
mmu-miR-501-3p	68.85	1179.07	4.098048907	0	0	56.79	1179.07	4.37586865	0	0	34.45	1179.07	5.097001579	0	0
mmu-miR-486b-3p	0.17	2.8	4.041820176	8.35E-12	4.71E-11	0.1	2.8	4.807354922	3.51E-14	1.74E-13	0.98	2.8	1.514573173	0.00011269	0.000207312
mmu-miR-3470b	1.12	17.4	3.957516669	2.00E-65	4.14E-64	0.83	17.4	4.389832159	8.72E-77	1.18E-75	0.46	17.4	5.241309635	4.03E-76	5.88E-75
novel_mir1358	1.74	26.7	3.939680531	2.61E-99	6.42E-98	1.42	26.7	4.232876907	3.16E-114	5.04E-113	2.83	26.7	3.237965784	1.13E-82	1.78E-81
mmu-miR-491-5p	0.11	1.4	3.669851398	0.00000486	0.000013	0.05	1.4	4.807354922	0.000000129	0.000000331	0.17	1.4	3.041820176	0.0000318	0.0000633
mmu-miR-200b-5p	1.63	20.2	3.631411423	7.18E-71	1.50E-69	1.37	20.2	3.882107495	1.89E-81	2.66E-80	0.81	20.2	4.640289575	1.03E-82	1.63E-81
novel_mir914	1.07	12.11	3.500516163	7.93E-42	1.27E-40	0.001	12.11	13.56391124	1.19E-69	1.58E-68	0.001	12.11	13.56391124	4.65E-62	6.07E-61
novel_mir2	11.34	98	3.111361109	9.15E-293	3.58E-291	3.42	98	4.840713519	0	0	0.64	98	7.258566034	0	0
mmu-miR-3470a	6.18	53.01	3.100585797	9.23E-159	2.63E-157	2.83	53.01	4.227390582	9.46E-225	1.97E-223	3.82	53.01	3.794619997	1.50E-186	3.41E-185
novel_mir1474	0.56	4.78	3.093511886	1.35E-15	1.13E-14	0.001	4.78	12.2227949	5.70E-28	5.31E-27	0.001	4.78	12.2227949	5.98E-25	5.72E-24
novel_mir1294	0.67	5.48	3.031942893	2.39E-17	2.21E-16	0.001	5.48	12.41996018	5.88E-32	5.94E-31	0.001	5.48	12.41996018	1.69E-28	1.67E-27
novel_mir1359	0.9	6.82	2.921774833	1.37E-20	1.54E-19	0.001	6.82	12.73555602	1.44E-39	1.69E-38	1.39	6.82	2.294686856	8.91E-16	5.65E-15
mmu-miR-324-5p	0.17	1.21	2.831400396	0.000156704	0.000287504	0.1	1.21	3.596935142	0.00000898	0.0000181	0.12	1.21	3.333900737	0.0000487	0.0000954
novel_mir542	0.62	4.4	2.827163403	2.38E-13	1.63E-12	0.001	4.4	12.10328781	8.52E-26	7.65E-25	0.001	4.4	12.10328781	5.16E-23	4.59E-22
novel_mir1347	4.49	31.8	2.824239415	3.08E-87	7.30E-86	4.4	31.8	2.853451337	9.81E-96	1.45E-94	13.53	31.8	1.232864926	4.16E-29	4.20E-28
mmu-miR-714	0.22	1.53	2.797956224	0.0000255	0.0000567	0.1	1.53	3.935459748	0.000000207	0.00000053	0.001	1.53	10.57931594	1.71E-08	5.44E-08
novel_mir42	0.56	3.76	2.74723393	2.90E-11	1.53E-10	0.001	3.76	11.87651695	3.59E-22	2.93E-21	0.001	3.76	11.87651695	8.70E-20	6.85E-19
mmu-miR-7060-5p	0.34	2.1	2.626782676	0.00000129	0.00000366	0.39	2.1	2.428843299	0.00000142	0.0000032	0.001	2.1	11.03617361	2.14E-11	9.22E-11
mmu-miR-193a-5p	153.54	938.78	2.612172553	0	0	30.35	938.78	4.951018685	0	0	36.19	938.78	4.697124094	0	0
mmu-miR-1931	0.51	2.68	2.393663848	0.000000209	0.000000679	0.29	2.68	3.208108195	2.66E-10	8.99E-10	0.001	2.68	11.38801729	2.66E-14	1.52E-13
mmu-miR-7068-5p	2.75	13.51	2.296524151	2.73E-30	3.74E-29	4.2	13.51	1.685566442	4.16E-22	3.37E-21	0.001	13.51	13.72174005	3.70E-69	5.10E-68
mmu-miR-8099	0.73	3.57	2.289955705	5.39E-09	2.17E-08	0.93	3.57	1.940621453	4.47E-08	0.000000123	0.4	3.57	3.157852169	6.13E-12	2.80E-11
novel_mir112	3.65	16.95	2.215316904	4.77E-36	7.46E-35	1.03	16.95	4.040569031	9.56E-71	1.28E-69	2.14	16.95	2.985602572	3.64E-49	4.45E-48
mmu-miR-7035-3p	0.45	2.04	2.180572246	0.0000207	0.0000487	0.2	2.04	3.350497247	1.63E-08	4.65E-08	0.4	2.04	2.350497247	0.0000111	0.0000248
novel_mir1256	0.95	4.21	2.147820815	1.21E-09	5.13E-09	0.68	4.21	2.630213582	7.78E-13	3.43E-12	2.08	4.21	1.017236705	0.000525616	0.000804482
mmu-miR-150-5p	4.1	17.84	2.1214198	6.25E-36	9.61E-35	4.4	17.84	2.019540186	1.90E-36	2.05E-35	6.47	17.84	1.463277998	1.15E-21	9.72E-21
novel_mir172	0.73	3.12	2.09557766	0.000000248	0.000000779	0.001	3.12	11.60733031	1.51E-18	1.02E-17	0.001	3.12	11.60733031	1.47E-16	9.59E-16
novel_mir1396	9.72	40.65	2.064227133	5.01E-77	1.13E-75	0.59	40.65	6.106396588	6.08E-210	1.25E-208	8.38	40.65	2.278233203	1.38E-85	2.20E-84
novel_mir28	0.62	2.55	2.040157126	0.00000469	0.0000125	0.001	2.55	11.31628153	2.76E-15	1.51E-14	0.001	2.55	11.31628153	1.18E-13	6.36E-13
novel_mir912	5.56	22.62	2.024442141	1.52E-42	2.52E-41	6.89	22.62	1.715023041	7.96E-37	8.72E-36	5.72	22.62	1.983511877	9.04E-41	1.04E-39
mmu-miR-3065-3p	1.63	6.63	2.024136906	1.59E-13	1.09E-12	0.73	6.63	3.183040501	1.82E-23	1.54E-22	0.12	6.63	5.787902559	4.16E-31	4.37E-30
novel_mir234	0.67	2.68	2	0.00000402	0.0000108	0.001	2.68	11.38801729	5.20E-16	2.99E-15	0.001	2.68	11.38801729	2.66E-14	1.52E-13
mmu-miR-5099	39.26	156.24	1.992631776	2.09E-277	7.85E-276	18.91	156.24	3.046542586	0	0	30.58	156.24	2.353103543	0	0
mmu-miR-503-3p	10.45	41.16	1.97774004	8.76E-74	1.90E-72	3.86	41.16	3.41457023	2.92E-147	4.94E-146	8.15	41.16	2.336371018	2.61E-89	4.21E-88
novel_mir961	0.73	2.87	1.975082368	0.00000204	0.00000573	0.001	2.87	11.48683502	4.26E-17	2.70E-16	0.001	2.87	11.48683502	2.87E-15	1.79E-14
mmu-miR-500-3p	34.26	129.86	1.922360058	3.89E-220	1.34E-218	4.35	129.86	4.899797903	0	0	0.001	129.86	16.98659759	0	0
mmu-miR-5126	34.31	129.03	1.911005506	5.64E-217	1.88E-215	54.01	129.03	1.256408084	1.08E-126	1.74E-125	11.45	129.03	3.494287034	0	0
mmu-miR-7024-5p	17.52	62.32	1.830692458	7.52E-100	1.91E-98	5.13	62.32	3.602664502	8.67E-233	1.83E-231	4.16	62.32	3.9050398	8.24E-224	2.10E-222
mmu-let-7k	30201.88	101540.91	1.749350833	0	0	12875.98	101540.91	2.979306948	0	0	19120.35	101540.91	2.408880257	0	0
mmu-miR-155-5p	19.66	62.13	1.660026733	5.62E-87	1.31E-85	7.97	62.13	2.962638425	8.79E-193	1.75E-191	6.47	62.13	3.263452437	1.72E-191	4.09E-190
mmu-miR-1198-3p	2.08	6.56	1.657112286	1.52E-10	7.37E-10	0.54	6.56	3.602664502	5.98E-26	5.39E-25	0.87	6.56	2.914608509	1.63E-19	1.26E-18
mmu-miR-151-3p	67.39	207.09	1.619651459	2.15E-275	7.88E-274	54.3	207.09	1.931233787	0	0	26.76	207.09	2.952107869	0	0
mmu-miR-6913-5p	0.9	2.68	1.574236094	0.0000891	0.000179402	0.68	2.68	1.978626349	0.00000181	0.00000408	0.35	2.68	2.936806174	8.80E-09	2.84E-08
novel_mir617	0.84	2.49	1.567684509	0.000177129	0.000324315	0.001	2.49	11.28193003	6.36E-15	3.38E-14	0.001	2.49	11.28193003	2.47E-13	1.30E-12
mmu-miR-99b-5p	1278.29	3776.09	1.562677979	0	0	1581.53	3776.09	1.255572228	0	0	1076.83	3776.09	1.810102642	0	0
mmu-miR-1981-5p	392.74	1138.16	1.535056936	0	0	86.9	1138.16	3.711203395	0	0	217.12	1138.16	2.390138852	0	0
novel_mir10	2.64	7.65	1.534921818	6.49E-11	3.28E-10	1.47	7.65	2.379643593	5.29E-20	3.77E-19	0.001	7.65	12.90124403	1.80E-39	2.04E-38
mmu-miR-369-5p	5.17	14.91	1.528044072	8.31E-20	8.79E-19	3.23	14.91	2.206674188	2.61E-34	2.72E-33	4.8	14.91	1.635173947	2.26E-21	1.89E-20
novel_mir1439	1.24	3.5	1.497014801	0.000014	0.0000332	0.001	3.5	11.77313921	1.01E-20	7.68E-20	1.21	3.5	1.532347875	0.000013	0.0000289
mmu-miR-7658-5p	0.9	2.42	1.427010141	0.000523598	0.000855845	0.05	2.42	5.596935142	3.38E-13	1.56E-12	0.001	2.42	11.24079133	5.20E-13	2.68E-12
novel_mir1077	1.97	5.29	1.425072093	0.000000272	0.000000853	0.001	5.29	12.36905201	7.19E-31	7.06E-30	0.92	5.29	2.523561956	8.27E-14	4.55E-13
mmu-miR-146b-5p	48.47	128.2	1.403232274	9.96E-139	2.71E-137	15.44	128.2	3.053651604	0	0	26.13	128.2	2.294617232	2.95E-268	7.91E-267
mmu-miR-362-3p	1.35	3.38	1.324063839	0.000107336	0.000206186	0.1	3.38	5.078951341	2.72E-17	1.75E-16	0.001	3.38	11.72280753	7.51E-18	5.13E-17
mmu-miR-212-3p	21.34	50.59	1.245292063	1.03E-46	1.85E-45	10.9	50.59	2.214524104	1.10E-112	1.73E-111	15.26	50.59	1.729097277	4.11E-74	5.88E-73
mmu-miR-1964-3p	1.63	3.82	1.228700674	0.0000987	0.000198124	1.03	3.82	1.890928301	2.46E-08	6.83E-08	0.001	3.82	11.89935692	4.14E-20	3.34E-19
mmu-miR-5114	17.13	39.82	1.21696807	7.04E-36	1.07E-34	2.64	39.82	3.914883386	5.62E-160	9.95E-159	2.49	39.82	3.999275574	2.40E-146	4.88E-145
novel_mir321	2.36	5.48	1.215389034	0.00000378	0.0000102	2.74	5.48	1	0.0000412	0.000073	0.001	5.48	12.41996018	1.69E-28	1.68E-27
mmu-miR-3473a	2.86	6.56	1.197680668	0.000000585	0.00000175	0.44	6.56	3.898120386	1.54E-27	1.41E-26	0.001	6.56	12.6794801	5.51E-34	5.96E-33
novel_mir1493	96.37	216.33	1.166577738	9.95E-175	3.03E-173	11.97	216.33	4.17573869	0	0	5.67	216.33	5.253741202	0	0
novel_mir327	6.57	14.59	1.151014608	4.72E-13	3.05E-12	0.001	14.59	13.83269226	8.74E-84	1.24E-82	0.64	14.59	4.510764168	3.29E-59	4.23E-58
mmu-miR-378c	2.02	4.4	1.123148231	0.000105982	0.000203802	0.59	4.4	2.898716664	8.74E-15	4.59E-14	0.75	4.4	2.552541023	7.39E-12	3.36E-11
mmu-miR-101a-3p	4.66	9.62	1.045706939	5.66E-08	0.000000195	0.1	9.62	6.587964989	6.20E-52	7.67E-51	1.1	9.62	3.12853337	7.36E-30	7.58E-29
mmu-miR-181b-5p	3413.2	6930.21	1.021774117	0	0	706.24	6930.21	3.29466863	0	0	971.56	6930.21	2.83452407	0	0
mmu-miR-93-5p	1795.76	892.01	-1.009462761	0	0	213.87	892.01	2.060325757	0	0	368.81	892.01	1.27418211	0	0
novel_mir1234	5891.99	2750.52	-1.099050588	0	0	725	2750.52	1.923651493	0	0	133.07	2750.52	4.369447129	0	0
mmu-miR-22-3p	7627.59	3503.94	-1.122249227	0	0	7177.17	3503.94	-1.034437022	0	0	14990.26	3503.94	-2.09697543	0	0
novel_mir902	20825.87	8644.97	-1.268443903	0	0	27904.14	8644.97	-1.690546321	0	0	47308.03	8644.97	-2.452152223	0	0
mmu-miR-297a-5p	9.04	3.7	-1.288797502	7.14E-10	3.21E-09	0.54	3.7	2.776493958	3.96E-12	1.63E-11	1.73	3.7	1.096753233	0.00056528	0.000833774
mmu-miR-467a-5p	14.55	5.54	-1.393061272	1.12E-16	9.83E-16	1.37	5.54	2.015710083	2.40E-12	9.93E-12	0.52	5.54	3.413302448	3.78E-19	2.85E-18
mmu-miR-466g	10.05	3.76	-1.418390934	2.80E-12	1.66E-11	1.32	3.76	1.510194732	0.00000263	0.00000586	0.46	3.76	3.031026896	4.16E-12	1.96E-11
mmu-miR-700-3p	42.91	15.93	-1.429567634	5.48E-48	1.00E-46	4.11	15.93	1.954535968	2.10E-31	2.10E-30	1.1	15.93	3.856170838	6.89E-58	8.70E-57
mmu-miR-669b-5p	11.91	4.4	-1.436597984	1.57E-14	1.18E-13	1.86	4.4	1.242200902	0.0000121	0.0000242	1.1	4.4	2	3.61E-09	1.24E-08
novel_mir1025	5.28	1.78	-1.568660688	5.77E-08	0.000000199	0.001	1.78	10.79766153	6.17E-11	2.22E-10	0.001	1.78	10.79766153	8.77E-10	3.21E-09
novel_mir1470	2.19	0.7	-1.645504043	0.000336432	0.000569054	2.25	0.7	-1.684498174	0.000157694	0.000261911	0.001	0.7	9.451211112	0.000268376	0.000441806
mmu-miR-27a-3p	36326.37	11562.05	-1.651619992	0	0	1827.46	11562.05	2.661485483	0	0	232.04	11562.05	5.638879882	0	0
mmu-miR-188-5p	7.41	2.17	-1.7717785	1.90E-12	1.16E-11	0.001	2.17	11.08347933	4.13E-13	1.88E-12	0.001	2.17	11.08347933	1.02E-11	4.60E-11
novel_mir345	21.23	6.05	-1.811097324	8.41E-34	1.22E-32	1.66	6.05	1.865751901	3.79E-12	1.56E-11	0.001	6.05	12.56271943	2.10E-31	2.23E-30
novel_mir1449	4.72	1.34	-1.816553859	1.24E-08	4.66E-08	0.001	1.34	10.38801729	2.13E-08	5.92E-08	0.001	1.34	10.38801729	0.000000159	0.000000443
novel_mir653	2.53	0.64	-1.982993575	0.0000112	0.0000269	0.001	0.64	9.321928095	0.000206186	0.000336224	0.001	0.64	9.321928095	0.000564202	0.000849695
mmu-miR-199a-3p	29.65	7.01	-2.080545755	1.17E-55	2.27E-54	1.86	7.01	1.914111823	2.64E-14	1.33E-13	36.82	7.01	-2.393003277	1.84E-80	2.86E-79
novel_mir1089	5.28	1.15	-2.198904068	8.47E-12	4.76E-11	0.001	1.15	10.16741815	0.00000026	0.000000659	0.001	1.15	10.16741815	0.00000148	0.00000375
mmu-miR-33-5p	39.43	7.39	-2.415647441	8.46E-88	2.03E-86	0.59	7.39	3.646787505	2.41E-29	2.29E-28	1.16	7.39	2.671449559	5.31E-20	4.20E-19
mmu-miR-30b-3p	9.77	1.21	-3.013351515	1.13E-28	1.50E-27	2.98	1.21	-1.300305283	0.000296706	0.000469948	3.3	1.21	-1.447458977	0.0000624	0.000116575
novel_mir884	9.66	1.08	-3.160991877	1.37E-29	1.85E-28	0.001	1.08	10.0768156	0.000000599	0.00000142	0.001	1.08	10.0768156	0.00000311	0.00000742
novel_mir1403	207.85	21.86	-3.249177442	0	0	6.4	21.86	1.772149591	3.07E-37	3.39E-36	2.6	21.86	3.071709873	1.13E-64	1.50E-63
mmu-miR-532-5p	2182.09	216.39	-3.334004872	0	0	38.56	216.39	2.488456873	0	0	32.55	216.39	2.732904381	0	0
novel_mir1212	75.76	1.66	-5.512181184	0	0	45.21	1.66	-4.767386771	4.33E-188	8.52E-187	5.2	1.66	-1.647328382	0.000000026	7.99E-08
mmu-miR-1306-5p	1.01	0.001	-9.980139578	0.0000122	0.0000293	0.73	0.001	-9.511752654	0.000221386	0.000352988	0.69	0.001	-9.430452552	0.000452738	0.00071779
