# Supplementary material for: Analysis of the Differential Exosomal miRNAs of DC2.4 Dendritic Cells Induced by Toxoplasma gondii Infection
Source: Int J Mol Sci. 2019 Nov 5;20(21):5506. doi: 10.3390/ijms20215506 (PMC6862309; doi:10.3390/ijms20215506)
Supplement: Supplementary file 1 [file ijms-20-05506-s001.zip › Supplementary table 1-merge.B123_A1.common.xls]

miRNA-id	"TPM
(DC_EXO_B1)"	"TPM
(TG_DC_EXO_A1)"	"log2 Ratio
(TG_DC_EXO_A1
/DC_EXO_B1)"	P-value	FDR	"TPM
(DC_EXO_B2)"	"TPM
(TG_DC_EXO_A1)"	"log2 Ratio
(TG_DC_EXO_A1
/DC_EXO_B2)"	P-value	FDR	"TPM
(DC_EXO_B3)"	"TPM
(TG_DC_EXO_A1)"	"log2 Ratio
(TG_DC_EXO_A1
/DC_EXO_B3)"	P-value	FDR
mmu-miR-23a-5p	1.52	4.37	1.523561956	9.02E-07	3.45E-06	0.78	4.37	2.486087251	1.39E-12	5.15E-12	0.69	4.37	2.662965013	2.71E-12	1.16E-11
mmu-miR-324-3p	5.05	20.31	2.007834947	4.81E-38	5.00E-37	4.79	20.31	2.084092679	4.69E-43	2.87E-42	2.02	20.31	3.329763042	4.74E-65	3.98E-64
novel_mir1221	2.86	0.001	-11.48179943	8.97E-15	5.47E-14	1.42	0.001	-10.47167521	6.97E-08	2.09E-07	0.75	0.001	-9.550746785	0.000226378	0.000506521
mmu-miR-7017-5p	0.06	1.2	4.321928095	6.48E-06	2.23E-05	0.001	1.2	10.22881869	1.22E-07	3.60E-07	0.001	1.2	10.22881869	7.58E-07	2.37E-06
novel_mir782	0.001	2.85	11.4767462	1.69E-15	1.08E-14	0.001	2.85	11.4767462	5.12E-17	2.17E-16	0.001	2.85	11.4767462	3.40E-15	1.59E-14
mmu-miR-374b-5p	4.1	8.73	1.090357744	8.27E-08	3.54E-07	0.15	8.73	5.862947248	1.25E-45	7.89E-45	0.29	8.73	4.911856849	9.10E-38	5.92E-37
mmu-miR-3470a	6.18	27.33	2.144806717	4.46E-55	5.77E-54	2.83	27.33	3.271611502	8.73E-95	6.90E-94	3.82	27.33	2.838840916	1.32E-74	1.20E-73
mmu-miR-1964-3p	1.63	5.76	1.821196847	1.44E-10	7.47E-10	1.03	5.76	2.483424474	3.35E-16	1.40E-15	0.001	5.76	12.4918531	5.78E-30	3.41E-29
novel_mir739	0.001	0.76	9.569855608	0.000109969	0.000289939	0.001	0.76	9.569855608	4.09E-05	9.93E-05	0.001	0.76	9.569855608	0.000133992	0.000312842
mmu-miR-98-5p	172.36	835.07	2.276472133	0	0	61.73	835.07	3.757853441	0	0	157.12	835.07	2.410030302	0	0
novel_mir112	3.65	0.001	-11.83368075	1.23E-18	8.74E-18	1.03	0.001	-10.00842862	6.79E-06	1.79E-05	2.14	0.001	-11.06339508	3.89E-11	1.61E-10
mmu-miR-501-3p	68.85	225.42	1.711086962	0	0	56.79	225.42	1.988906705	0	0	34.45	225.42	2.710039634	0	0
mmu-miR-7042-5p	2.13	5.69	1.417575222	1.09E-07	4.65E-07	0.78	5.69	2.866882623	1.59E-18	6.97E-18	0.001	5.69	12.47421294	1.21E-29	7.11E-29
novel_mir902	20825.87	7240.32	-1.524251399	0	0	27904.14	7240.32	-1.946353817	0	0	47308.03	7240.32	-2.707959719	0	0
mmu-miR-295-3p	0.17	2.28	3.745427173	2.37E-09	1.14E-08	0.05	2.28	5.510961919	1.97E-12	7.30E-12	0.001	2.28	11.15481811	2.64E-12	1.14E-11
mmu-miR-214-5p	0.001	1.01	9.980139578	5.38E-06	1.91E-05	0.05	1.01	4.336283388	1.56E-05	4.02E-05	0.001	1.01	9.980139578	6.96E-06	2.04E-05
mmu-miR-18a-3p	2.86	15.63	2.450230726	1.43E-37	1.47E-36	5.77	15.63	1.437674554	1.95E-20	8.86E-20	3.76	15.63	2.055513211	4.54E-30	2.69E-29
mmu-miR-350-3p	236.33	493.68	1.062773421	0	0	93.01	493.68	2.408118458	0	0	122.49	493.68	2.010912226	0	0
mmu-miR-376c-3p	1.24	4.05	1.707581787	2.73E-07	1.10E-06	0.78	4.05	2.376375879	3.12E-11	1.11E-10	0.98	4.05	2.047068254	9.18E-09	3.30E-08
mmu-miR-7115-5p	0.45	3.42	2.925999419	5.22E-11	2.80E-10	0.54	3.42	2.662965013	6.76E-11	2.38E-10	1.21	3.42	1.498989278	2.30E-05	6.27E-05
mmu-miR-484	117.77	364.74	1.630896342	0	0	170.67	364.74	1.095658938	1.31E-285	1.68E-284	130.18	364.74	1.486360605	0	0
mmu-let-7e-3p	11.01	81.17	2.882132145	2.20E-225	4.37E-224	32.5	81.17	1.320506895	4.35E-87	3.33E-86	16.53	81.17	2.295859889	3.86E-171	4.77E-170
novel_mir1	37.4	14.36	-1.380982521	3.60E-40	3.83E-39	37.14	14.36	-1.370918066	1.62E-41	9.79E-41	39.19	14.36	-1.448429824	1.62E-44	1.15E-43
mmu-miR-1981-3p	0.28	3.99	3.832890014	1.07E-15	6.98E-15	0.44	3.99	3.180813318	1.04E-14	4.08E-14	0.46	3.99	3.11668298	4.23E-13	1.87E-12
mmu-miR-200c-3p	0.79	5.82	2.881094595	1.29E-17	8.92E-17	0.49	5.82	3.570165499	4.80E-23	2.27E-22	2.25	5.82	1.371094152	2.12E-07	6.89E-07
mmu-miR-29c-5p	3.82	13.6	1.831962108	3.42E-23	2.76E-22	2.44	13.6	2.478653599	4.70E-36	2.61E-35	1.79	13.6	2.925575159	4.75E-39	3.17E-38
novel_mir1138	0.001	0.76	9.569855608	0.000109969	0.000292186	0.001	0.76	9.569855608	4.09E-05	0.000100793	0.001	0.76	9.569855608	0.000133992	0.000316977
novel_mir1358	1.74	16.77	3.268723478	4.67E-54	5.92E-53	1.42	16.77	3.561919854	1.77E-63	1.21E-62	2.83	16.77	2.567008731	1.22E-41	8.31E-41
mmu-miR-1306-5p	1.01	8.86	3.132951406	3.70E-28	3.30E-27	0.73	8.86	3.60133833	1.70E-34	9.41E-34	0.69	8.86	3.682638432	1.06E-31	6.59E-31
novel_mir1439	1.24	4.37	1.817293159	2.49E-08	1.11E-07	0.001	4.37	12.09341756	1.13E-25	5.74E-25	1.21	4.37	1.852626232	2.42E-08	8.39E-08
mmu-miR-125a-5p	42.4	733.09	4.111854156	0	0	152.98	733.09	2.260647273	0	0	245.68	733.09	1.577209909	0	0
mmu-miR-361-5p	19.6	69.03	1.81636983	1.47E-109	2.21E-108	15.05	69.03	2.197459997	5.61E-152	5.67E-151	30.46	69.03	1.180307542	2.28E-57	1.82E-56
novel_mir656	0.001	1.01	9.980139578	5.38E-06	1.91E-05	0.001	1.01	9.980139578	1.48E-06	4.11E-06	0.001	1.01	9.980139578	6.96E-06	2.02E-05
mmu-miR-99b-5p	1278.29	10953	3.099038998	0	0	1581.53	10953	2.791933247	0	0	1076.83	10953	3.346463661	0	0
mmu-miR-1194	0.001	0.76	9.569855608	0.000109969	0.000291621	0.001	0.76	9.569855608	4.09E-05	0.000100541	0.001	0.76	9.569855608	0.000133992	0.00031628
mmu-miR-700-5p	3.82	18.47	2.273539323	1.64E-40	1.77E-39	1.76	18.47	3.391536532	7.92E-67	5.50E-66	1.39	18.47	3.732027078	2.19E-65	1.87E-64
mmu-miR-935	0.28	17.9	5.99838895	1.20E-84	1.70E-83	1.03	17.9	4.119243345	6.71E-76	4.77E-75	0.35	17.9	5.676460855	2.13E-81	2.08E-80
mmu-miR-1249-3p	2.08	6.83	1.71530205	1.99E-11	1.09E-10	2.35	6.83	1.539224822	1.11E-10	3.84E-10	3.18	6.83	1.102858813	2.05E-06	6.24E-06
novel_mir1056	0.001	0.82	9.6794801	5.17E-05	0.000150208	0.001	0.82	9.6794801	1.78E-05	4.58E-05	0.001	0.82	9.6794801	6.40E-05	0.00016091
mmu-miR-181a-1-3p	3.03	11.14	1.878359534	7.64E-20	5.60E-19	0.34	11.14	5.034070676	6.82E-54	4.48E-53	2.2	11.14	2.340173804	1.81E-25	1.01E-24
mmu-miR-140-5p	92.72	323.68	1.803615754	0	0	37.39	323.68	3.113843849	0	0	13.58	323.68	4.57501284	0	0
mmu-miR-30a-5p	99.18	309.13	1.640092539	0	0	69.16	309.13	2.160203895	0	0	86.77	309.13	1.832945435	0	0
mmu-miR-872-5p	123.55	50.68	-1.285606581	1.72E-115	2.68E-114	12.61	50.68	2.006848249	8.95E-100	7.69E-99	16.24	50.68	1.641864892	2.96E-69	2.59E-68
mmu-miR-93-5p	1795.76	777.18	-1.208273869	0	0	213.87	777.18	1.861514648	0	0	368.81	777.18	1.075371001	0	0
mmu-miR-30d-5p	1041.17	5905.87	2.503943952	0	0	2271.88	5905.87	1.378262966	0	0	2083.77	5905.87	1.502953554	0	0
mmu-miR-674-5p	3.93	13.79	1.811021239	3.91E-23	3.13E-22	3.23	13.79	2.094016387	5.61E-30	3.00E-29	3.01	13.79	2.195787065	5.85E-29	3.40E-28
mmu-miR-146b-5p	48.47	317.86	2.713227489	0	0	15.44	317.86	4.363646819	0	0	26.13	317.86	3.604612447	0	0
mmu-miR-30c-5p	5.11	14.55	1.509623957	4.35E-19	3.12E-18	5.33	14.55	1.448811715	2.37E-19	1.06E-18	1.85	14.55	2.975421977	2.17E-42	1.49E-41
mmu-miR-378b	61.95	13.86	-2.160177025	2.11E-120	3.37E-119	3.86	13.86	1.844254505	1.41E-25	7.12E-25	2.25	13.86	2.622930351	1.77E-35	1.13E-34
novel_mir1089	5.28	0.76	-2.796466606	4.12E-15	2.58E-14	0.001	0.76	9.569855608	4.09E-05	0.000100289	0.001	0.76	9.569855608	0.000133992	0.000315586
novel_mir976	0.001	1.58	10.62570884	6.05E-09	2.80E-08	0.001	1.58	10.62570884	8.38E-10	2.81E-09	0.001	1.58	10.62570884	8.98E-09	3.24E-08
mmu-miR-664-5p	2.58	15.82	2.616306629	7.04E-41	7.66E-40	2.1	15.82	2.913288367	1.24E-49	7.97E-49	3.7	15.82	2.096152424	3.86E-31	2.37E-30
mmu-miR-186-5p	17.02	39.1	1.199937571	1.28E-34	1.22E-33	4.01	39.1	3.285494466	1.69E-135	1.64E-134	4.28	39.1	3.191485906	4.87E-119	5.33E-118
mmu-miR-1947-5p	0.67	5	2.899695094	2.49E-15	1.58E-14	0.54	5	3.210896782	2.72E-18	1.19E-17	0.001	5	12.28771238	4.12E-26	2.33E-25
novel_mir228	0.001	0.7	9.451211112	0.000233854	0.000557589	0.001	0.7	9.451211112	9.39E-05	0.00021406	0.001	0.7	9.451211112	0.000280642	0.00060768
novel_mir1207	0.001	1.77	10.78953364	6.29E-10	3.16E-09	0.001	1.77	10.78953364	6.94E-11	2.44E-10	0.001	1.77	10.78953364	9.77E-10	3.69E-09
mmu-miR-151-3p	67.39	366.95	2.444977066	0	0	54.3	366.95	2.756559394	0	0	26.76	366.95	3.777433476	0	0
novel_mir530	0.001	1.01	9.980139578	5.38E-06	1.90E-05	0.001	1.01	9.980139578	1.48E-06	4.10E-06	0.001	1.01	9.980139578	6.96E-06	2.02E-05
mmu-miR-6899-3p	0.28	1.71	2.610497593	1.55E-05	5.09E-05	0.39	1.71	2.132450296	6.22E-05	0.000146833	0.06	1.71	4.832890014	3.20E-08	1.10E-07
novel_mir408	11.06	50.55	2.192359707	4.26E-103	6.35E-102	0.001	50.55	15.62542347	5.63E-289	7.36E-288	0.001	50.55	15.62542347	2.77E-257	4.13E-256
mmu-miR-6966-5p	0.001	0.76	9.569855608	0.000109969	0.000289382	0.001	0.76	9.569855608	4.09E-05	9.91E-05	0.001	0.76	9.569855608	0.000133992	0.000312164
mmu-let-7c-5p	4625.83	34511.44	2.899290519	0	0	2569.82	34511.44	3.747335456	0	0	5015.41	34511.44	2.782635124	0	0
mmu-miR-322-3p	0.95	4.24	2.158064846	8.66E-10	4.27E-09	1.22	4.24	1.797183117	1.50E-08	4.75E-08	0.06	4.24	6.142957954	1.07E-20	5.60E-20
mmu-miR-669h-5p	2.98	6.01	1.01205266	2.83E-05	8.70E-05	0.49	6.01	3.616511337	5.35E-24	2.59E-23	1.16	6.01	2.373240186	1.20E-14	5.49E-14
mmu-miR-674-3p	1.97	7.85	1.994497024	1.55E-15	9.93E-15	3.62	7.85	1.116702957	7.55E-08	2.25E-07	1.62	7.85	2.276698841	8.23E-18	4.04E-17
mmu-miR-615-3p	4.1	20.06	2.290625791	3.29E-44	3.60E-43	2.59	20.06	2.953297603	2.18E-63	1.48E-62	2.54	20.06	2.981421204	6.78E-58	5.47E-57
novel_mir318	0.001	0.76	9.569855608	0.000109969	0.000288828	0.001	0.76	9.569855608	4.09E-05	9.86E-05	0.001	0.76	9.569855608	0.000133992	0.000310815
mmu-miR-154-5p	0.06	0.95	3.984893108	0.000108362	0.000288475	0.001	0.95	9.891783703	3.39E-06	9.10E-06	0.001	0.95	9.891783703	1.46E-05	4.07E-05
mmu-miR-466d-3p	0.51	1.9	1.897430266	0.000164269	0.000397202	0.15	1.9	3.662965013	1.52E-08	4.80E-08	0.001	1.9	10.8917837	2.23E-10	8.73E-10
mmu-miR-3473e	97.16	4.11	-4.563152191	0	0	49.8	4.11	-3.598935443	7.46E-172	7.78E-171	56.71	4.11	-3.786392857	1.46E-193	1.92E-192
mmu-miR-26b-3p	0.79	8.98	3.506790887	1.45E-31	1.35E-30	1.42	8.98	2.660824515	2.42E-26	1.24E-25	2.2	8.98	2.029211921	1.12E-17	5.49E-17
novel_mir812	11.85	0.001	-13.53259944	6.38E-59	8.49E-58	3.52	0.001	-11.78135971	1.43E-18	6.30E-18	17.11	0.001	-14.06255214	3.85E-84	3.79E-83
novel_mir699	67.79	1.96	-5.112146911	4.39E-282	8.84E-281	0.54	1.96	1.859822342	8.10E-05	0.000187107	0.001	1.96	10.93663794	1.06E-10	4.26E-10
mmu-let-7c-2-3p	1.46	330.95	7.824501091	0	0	43.6	330.95	2.924213231	0	0	65.67	330.95	2.33330691	0	0
novel_mir1469	0.001	0.82	9.6794801	5.17E-05	0.000149891	0.001	0.82	9.6794801	1.78E-05	4.56E-05	0.001	0.82	9.6794801	6.40E-05	0.000160534
novel_mir1447	0.001	0.82	9.6794801	5.17E-05	0.000148013	0.001	0.82	9.6794801	1.78E-05	4.48E-05	0.001	0.82	9.6794801	6.40E-05	0.000157588
mmu-miR-369-5p	5.17	17.46	1.755817373	9.51E-28	8.31E-27	3.23	17.46	2.434447489	5.72E-45	3.59E-44	4.8	17.46	1.862947248	1.67E-29	9.74E-29
mmu-miR-6954-3p	0.11	1.77	4.008173931	8.70E-08	3.72E-07	0.1	1.77	4.145677455	1.08E-08	3.44E-08	0.001	1.77	10.78953364	9.77E-10	3.68E-09
mmu-miR-340-5p	14.6	31.13	1.092337208	3.42E-24	2.82E-23	1.47	31.13	4.404417517	6.43E-137	6.30E-136	6.53	31.13	2.25315068	3.08E-65	2.60E-64
mmu-let-7b-3p	2.86	12.59	2.138191231	4.22E-26	3.55E-25	4.94	12.59	1.349695336	2.29E-15	9.32E-15	0.98	12.59	3.683352724	1.65E-44	1.17E-43
novel_mir52	57.06	6.14	-3.216169186	4.40E-171	8.04E-170	52.44	6.14	-3.094357125	1.89E-158	1.93E-157	137.64	6.14	-4.486517331	0	0
novel_mir1096	0.001	0.76	9.569855608	0.000109969	0.000291058	0.001	0.76	9.569855608	4.09E-05	0.000100039	0.001	0.76	9.569855608	0.000133992	0.000314896
mmu-miR-30e-5p	2.13	11.07	2.377729887	3.59E-26	3.04E-25	2.3	11.07	2.266949456	8.39E-27	4.35E-26	3.87	11.07	1.516249751	9.80E-15	4.52E-14
mmu-miR-8112	0.67	4.18	2.641269942	6.57E-12	3.68E-11	1.12	4.18	1.90000421	5.54E-09	1.80E-08	1.79	4.18	1.223543355	5.94E-05	0.00015287
novel_mir539	0.001	10	13.28771238	1.59E-52	1.96E-51	0.49	10	4.351074441	1.23E-44	7.65E-44	0.001	10	13.28771238	1.78E-51	1.37E-50
mmu-miR-125b-5p	9.94	190.75	4.262293395	0	0	31.18	190.75	2.612990224	0	0	7.57	190.75	4.655245947	0	0
novel_mir1344	0.001	0.82	9.6794801	5.17E-05	0.000147705	0.001	0.82	9.6794801	1.78E-05	4.47E-05	0.001	0.82	9.6794801	6.40E-05	0.000157228
mmu-miR-17-5p	3.99	21.32	2.417746787	5.54E-50	6.66E-49	1.95	21.32	3.450661409	5.56E-78	3.98E-77	3.99	21.32	2.417746787	3.89E-49	2.92E-48
novel_mir1064	0.001	1.9	10.8917837	1.39E-10	7.25E-10	0.001	1.9	10.8917837	1.32E-11	4.76E-11	0.001	1.9	10.8917837	2.23E-10	8.70E-10
mmu-miR-19a-3p	0.45	2.85	2.662965013	1.28E-08	5.85E-08	0.73	2.85	1.96499355	8.88E-07	2.49E-06	0.35	2.85	3.025535092	1.59E-09	5.89E-09
novel_mir183	0.001	0.82	9.6794801	5.17E-05	0.000149574	0.001	0.82	9.6794801	1.78E-05	4.55E-05	0.001	0.82	9.6794801	6.40E-05	0.00016016
mmu-miR-3470b	1.12	6.14	2.454739923	1.16E-15	7.52E-15	0.83	6.14	2.887055414	5.36E-20	2.40E-19	0.46	6.14	3.738532889	1.24E-22	6.72E-22
mmu-miR-1934-5p	0.22	3.67	4.060204634	4.63E-15	2.89E-14	0.29	3.67	3.661655258	3.02E-15	1.22E-14	0.87	3.67	2.076692757	3.17E-08	1.09E-07
mmu-miR-31-5p	7.41	27.21	1.876591509	3.53E-46	4.06E-45	1.17	27.21	4.539556522	4.26E-122	4.01E-121	3.53	27.21	2.946396868	4.00E-77	3.68E-76
novel_mir1289	0.001	0.89	9.797661526	2.43E-05	7.56E-05	0.001	0.89	9.797661526	7.78E-06	2.03E-05	0.001	0.89	9.797661526	3.05E-05	8.18E-05
mmu-miR-425-5p	227.62	1218.54	2.420454378	0	0	173.41	1218.54	2.812894608	0	0	216.6	1218.54	2.492048462	0	0
mmu-miR-369-3p	24.37	57.76	1.244964491	3.20E-53	3.98E-52	14.52	57.76	1.992029289	2.12E-112	1.94E-111	7.05	57.76	3.03437558	1.46E-166	1.76E-165
mmu-miR-93-3p	8.09	16.32	1.01242945	4.97E-12	2.80E-11	7.48	16.32	1.125530882	5.67E-15	2.27E-14	3.87	16.32	2.076235586	1.07E-31	6.59E-31
novel_mir1212	75.76	2.4	-4.98033002	0	0	45.21	2.4	-4.235535607	6.07E-176	6.40E-175	5.2	2.4	-1.115477217	3.54E-05	9.25E-05
novel_mir1403	207.85	30.56	-2.765826299	0	0	6.4	30.56	2.255500733	1.55E-70	1.09E-69	2.6	30.56	3.555061015	7.89E-103	8.15E-102
mmu-miR-7070-3p	0.45	2.15	2.256339753	7.56E-06	2.59E-05	0.39	2.15	2.462790631	8.49E-07	2.38E-06	0.001	2.15	11.07012094	1.16E-11	4.89E-11
novel_mir841	1.4	0.001	-10.45121111	1.34E-07	5.62E-07	1.52	0.001	-10.56985561	2.22E-08	6.93E-08	2.08	0.001	-11.02236781	7.44E-11	3.02E-10
mmu-miR-708-3p	6.68	3.16	-1.079923544	4.19E-06	1.50E-05	1.27	3.16	1.315096061	0.000102755	0.000232563	0.001	3.16	11.62570884	8.44E-17	4.08E-16
novel_mir1099	0.001	1.2	10.22881869	5.59E-07	2.20E-06	0.001	1.2	10.22881869	1.22E-07	3.62E-07	0.001	1.2	10.22881869	7.58E-07	2.38E-06
mmu-miR-7035-3p	0.45	2.66	2.563429339	7.62E-08	3.28E-07	0.2	2.66	3.733354341	1.20E-11	4.36E-11	0.4	2.66	2.733354341	3.87E-08	1.32E-07
novel_mir281	0.001	3.8	11.8917837	2.06E-20	1.53E-19	0.49	3.8	2.955145764	3.42E-13	1.31E-12	0.001	3.8	11.8917837	5.19E-20	2.66E-19
novel_mir1106	0.001	0.89	9.797661526	2.43E-05	7.54E-05	0.001	0.89	9.797661526	7.78E-06	2.02E-05	0.001	0.89	9.797661526	3.05E-05	8.16E-05
novel_mir945	3.65	45.87	3.651582538	6.33E-160	1.13E-158	2.83	45.87	4.018676949	4.09E-188	4.40E-187	0.001	45.87	15.48526329	1.59E-233	2.19E-232
novel_mir771	0.001	2.15	11.07012094	6.80E-12	3.79E-11	0.001	2.15	11.07012094	4.75E-13	1.81E-12	0.001	2.15	11.07012094	1.16E-11	4.91E-11
mmu-miR-125b-2-3p	11.74	30.12	1.359289362	1.65E-32	1.54E-31	3.96	30.12	2.927149435	1.74E-93	1.35E-92	1.39	30.12	4.437564982	1.46E-119	1.62E-118
mmu-miR-196a-5p	0.84	12.21	3.861530062	1.22E-45	1.39E-44	0.73	12.21	4.064022926	1.22E-51	7.89E-51	2.95	12.21	2.049276341	9.51E-24	5.21E-23
novel_mir1201	0.001	0.95	9.891783703	1.14E-05	3.88E-05	0.001	0.95	9.891783703	3.39E-06	9.15E-06	0.001	0.95	9.891783703	1.46E-05	4.10E-05
novel_mir1054	0.001	0.89	9.797661526	2.43E-05	7.58E-05	0.001	0.89	9.797661526	7.78E-06	2.04E-05	0.001	0.89	9.797661526	3.05E-05	8.26E-05
mmu-miR-345-5p	2.47	7.15	1.5334322	2.63E-10	1.34E-09	2.93	7.15	1.287042577	9.31E-09	2.99E-08	1.27	7.15	2.493114745	4.87E-18	2.42E-17
mmu-miR-340-3p	2.92	11.51	1.978847559	7.07E-22	5.51E-21	1.37	11.51	3.070640035	1.48E-38	8.48E-38	3.53	11.51	1.705147745	7.33E-18	3.61E-17
mmu-miR-28a-5p	5.62	18.47	1.716541831	2.11E-28	1.90E-27	2.59	18.47	2.834159863	4.22E-56	2.79E-55	2.83	18.47	2.706309908	2.00E-48	1.48E-47
novel_mir1436	0.001	0.76	9.569855608	0.000109969	0.000290497	0.001	0.76	9.569855608	4.09E-05	9.95E-05	0.001	0.76	9.569855608	0.000133992	0.000313524
mmu-miR-5129-5p	0.22	1.9	3.11042399	6.42E-07	2.51E-06	0.15	1.9	3.662965013	1.52E-08	4.78E-08	0.001	1.9	10.8917837	2.23E-10	8.67E-10
mmu-miR-6896-5p	0.06	1.52	4.662965013	1.83E-07	7.61E-07	0.2	1.52	2.925999419	5.23E-06	1.38E-05	0.001	1.52	10.56985561	1.88E-08	6.62E-08
novel_mir1383	0.001	0.82	9.6794801	5.17E-05	0.000149259	0.001	0.82	9.6794801	1.78E-05	4.54E-05	0.001	0.82	9.6794801	6.40E-05	0.000159787
mmu-miR-212-3p	21.34	56.81	1.412584727	2.52E-63	3.38E-62	10.9	56.81	2.381816768	1.46E-138	1.46E-137	15.26	56.81	1.896389941	2.29E-94	2.34E-93
mmu-let-7a-1-3p	170.56	2.02	-6.39978024	0	0	10.51	2.02	-2.379335471	2.82E-25	1.42E-24	8.96	2.02	-2.149143439	2.00E-18	1.00E-17
mmu-miR-338-3p	0.001	1.39	10.44086917	5.81E-08	2.56E-07	0.001	1.39	10.44086917	1.01E-08	3.24E-08	0.001	1.39	10.44086917	8.25E-08	2.76E-07
mmu-miR-5114	17.13	6.01	-1.511088255	8.70E-22	6.70E-21	2.64	6.01	1.186827061	7.70E-07	2.17E-06	2.49	6.01	1.271219249	6.06E-07	1.91E-06
mmu-miR-505-5p	1.68	4.62	1.459431619	1.07E-06	4.08E-06	2	4.62	1.207892852	1.18E-05	3.04E-05	0.64	4.62	2.851749041	6.79E-14	3.05E-13
novel_mir1109	0.001	0.82	9.6794801	5.17E-05	0.000148946	0.001	0.82	9.6794801	1.78E-05	4.53E-05	0.001	0.82	9.6794801	6.40E-05	0.000159416
mmu-let-7j	5.39	17.4	1.690730128	2.88E-26	2.45E-25	1.81	17.4	3.265025704	6.84E-61	4.62E-60	2.2	17.4	2.983511877	1.52E-50	1.16E-49
mmu-miR-7213-5p	1.97	4.3	1.12614103	0.000110642	0.000289486	1.42	4.3	1.59844573	1.45E-07	4.26E-07	0.001	4.3	12.07012094	1.40E-22	7.57E-22
mmu-miR-744-5p	12.64	26.32	1.058163026	9.45E-20	6.89E-19	6.6	26.32	1.995621559	2.60E-52	1.70E-51	0.81	26.32	5.022093771	2.14E-112	2.30E-111
mmu-miR-190b-5p	10.61	29.48	1.474311868	8.36E-36	8.36E-35	3.47	29.48	3.086728957	1.32E-96	1.07E-95	6.82	29.48	2.11189288	3.62E-57	2.88E-56
mmu-miR-1839-3p	0.79	9.81	3.634328578	2.53E-35	2.48E-34	0.64	9.81	3.938109326	6.21E-41	3.71E-40	0.92	9.81	3.41454737	7.61E-33	4.75E-32
novel_mir912	5.56	2.66	-1.063658637	3.34E-05	0.000101921	6.89	2.66	-1.373077737	6.69E-09	2.16E-08	5.72	2.66	-1.104588901	1.57E-05	4.35E-05
novel_mir3	69.86	1.08	-6.015363425	0	0	0.001	1.08	10.0768156	6.44E-07	1.83E-06	0.001	1.08	10.0768156	3.32E-06	9.92E-06
mmu-miR-669f-3p	0.06	1.14	4.247927513	1.32E-05	4.33E-05	0.15	1.14	2.925999419	8.72E-05	0.000201186	0.001	1.14	10.15481811	1.59E-06	4.87E-06
mmu-miR-23b-3p	423.17	1169.82	1.466977301	0	0	142.71	1169.82	3.035128223	0	0	34.68	1169.82	5.076038851	0	0
mmu-miR-574-3p	12.13	31.82	1.391354285	1.92E-35	1.89E-34	4.79	31.82	2.731836275	1.04E-91	8.06E-91	5.49	31.82	2.535055781	1.60E-76	1.45E-75
mmu-miR-671-5p	0.39	4.49	3.525169416	1.89E-16	1.26E-15	1.61	4.49	1.479654757	4.15E-07	1.19E-06	0.75	4.49	2.581752944	2.91E-12	1.24E-11
novel_mir1487	0.001	0.76	9.569855608	0.000109969	0.000288275	0.001	0.76	9.569855608	4.09E-05	9.83E-05	0.001	0.76	9.569855608	0.000133992	0.000310145
novel_mir1386	2.47	0.7	-1.819084215	3.83E-05	0.000116206	0.001	0.7	9.451211112	9.39E-05	0.000213563	0.001	0.7	9.451211112	0.000280642	0.00060524
mmu-miR-132-5p	35.77	102.24	1.515137718	9.59E-125	1.55E-123	21.6	102.24	2.242856524	4.84E-230	5.79E-229	17.11	102.24	2.579048076	1.28E-246	1.88E-245
novel_mir1150	9.49	0.001	-13.21219237	2.47E-47	2.92E-46	7.53	0.001	-12.87843415	5.89E-39	3.44E-38	7.86	0.001	-12.9403136	4.84E-39	3.21E-38
novel_mir1361	0.001	0.7	9.451211112	0.000233854	0.000559535	0.001	0.7	9.451211112	9.39E-05	0.000214559	0.001	0.7	9.451211112	0.000280642	0.000611378
mmu-miR-3109-3p	1.07	4.3	2.006725863	3.28E-09	1.56E-08	1.66	4.3	1.373153418	2.83E-06	7.71E-06	0.75	4.3	2.519374159	1.63E-11	6.85E-11
novel_mir884	9.66	1.83	-2.400179541	1.39E-22	1.10E-21	0.001	1.83	10.83762793	3.02E-11	1.09E-10	0.001	1.83	10.83762793	4.66E-10	1.79E-09
mmu-miR-324-5p	0.17	4.05	4.574315257	7.80E-18	5.43E-17	0.1	4.05	5.339850003	5.17E-21	2.40E-20	0.12	4.05	5.076815597	1.68E-18	8.45E-18
novel_mir1347	4.49	0.001	-12.13249973	8.93E-23	7.12E-22	4.4	0.001	-12.10328781	4.78E-23	2.28E-22	13.53	0.001	-13.72387422	1.15E-66	9.97E-66
mmu-miR-1843a-3p	0.11	1.33	3.595850817	1.03E-05	3.52E-05	0.2	1.33	2.733354341	4.04E-05	9.97E-05	0.001	1.33	10.37721053	1.73E-07	5.69E-07
novel_mir646	14.88	1.2	-3.632268215	1.01E-50	1.23E-49	11.29	1.2	-3.233939175	1.07E-36	6.03E-36	0.001	1.2	10.22881869	7.58E-07	2.36E-06
novel_mir212	274.52	84.78	-1.695115388	0	0	31.67	84.78	1.420607099	1.66E-101	1.46E-100	14.74	84.78	2.523987442	7.47E-200	1.00E-198
novel_mir1134	0.001	1.46	10.51175265	2.73E-08	1.22E-07	0.001	1.46	10.51175265	4.41E-09	1.45E-08	0.001	1.46	10.51175265	3.94E-08	1.33E-07
mmu-miR-99a-5p	7684.54	25006.2	1.702255032	0	0	6940.71	25006.2	1.849130683	0	0	5775.8	25006.2	2.114193147	0	0
mmu-miR-467d-5p	3.09	11.45	1.889668855	1.48E-20	1.11E-19	0.83	11.45	3.786092452	4.85E-46	3.09E-45	0.75	11.45	3.932313192	1.07E-42	7.41E-42
mmu-miR-500-3p	34.26	15.56	-1.138683091	9.21E-28	8.10E-27	4.35	15.56	1.838754754	1.90E-28	1.00E-27	0.001	15.56	13.92555444	9.91E-80	9.42E-79
mmu-miR-7679-3p	0.73	2.4	1.717066037	7.57E-05	0.000212634	0.15	2.4	4	3.75E-11	1.33E-10	0.52	2.4	2.206450877	3.66E-06	1.09E-05
mmu-miR-142a-5p	2.7	45.49	4.074518122	8.13E-173	1.51E-171	1.42	45.49	5.0015866	3.85E-215	4.44E-214	2.49	45.49	4.191331787	4.74E-173	5.99E-172
novel_mir724	13567.88	6674.7	-1.023420415	0	0	36508.78	6674.7	-2.451468559	0	0	55714.58	6674.7	-3.061280017	0	0
mmu-miR-7043-3p	3.54	10.76	1.603856812	1.04E-15	6.81E-15	1.22	10.76	3.140725025	7.61E-37	4.31E-36	0.35	10.76	4.942179346	2.06E-46	1.48E-45
mmu-miR-148b-3p	1.74	4.56	1.389946518	2.95E-06	1.08E-05	0.39	4.56	3.547487795	3.36E-18	1.47E-17	0.4	4.56	3.510961919	2.69E-16	1.29E-15
novel_mir1234	5891.99	283.19	-4.378912755	0	0	725	283.19	-1.356210673	0	0	133.07	283.19	1.089584963	5.13E-202	6.98E-201
mmu-miR-409-3p	3.71	10.19	1.45766296	3.47E-13	2.01E-12	3.96	10.19	1.363581716	7.07E-13	2.67E-12	3.18	10.19	1.680055381	1.22E-15	5.74E-15
mmu-miR-331-5p	2.3	7.47	1.699474382	3.57E-12	2.03E-11	0.15	7.47	5.638073837	1.29E-38	7.46E-38	0.001	7.47	12.86689253	1.24E-38	8.17E-38
novel_mir14	0.73	3.99	2.450420377	1.23E-10	6.49E-10	1.08	3.99	1.885357434	1.28E-08	4.06E-08	0.81	3.99	2.300394933	8.12E-10	3.09E-09
mmu-miR-17-3p	14.6	29.23	1.00148146	5.41E-20	3.99E-19	4.94	29.23	2.564866882	1.09E-78	7.85E-78	1.27	29.23	4.524549427	1.94E-117	2.10E-116
novel_mir870	53.02	888.98	4.067542387	0	0	122.19	888.98	2.863024742	0	0	54.4	888.98	4.030472406	0	0
mmu-miR-26b-5p	76.32	229.6	1.588989566	1.05E-297	2.16E-296	16.23	229.6	3.822387737	0	0	37.52	229.6	2.613390909	0	0
mmu-miR-130b-5p	6.8	45.36	2.737813989	4.26E-120	6.71E-119	9.87	45.36	2.20029865	1.06E-100	9.23E-100	3.82	45.36	3.569776097	1.87E-152	2.20E-151
mmu-miR-664-3p	2.64	17.53	2.731216161	2.73E-47	3.20E-46	4.3	17.53	2.027417431	4.34E-36	2.43E-35	1.73	17.53	3.340982053	1.70E-56	1.34E-55
novel_mir1370	0.001	1.33	10.37721053	1.24E-07	5.23E-07	0.001	1.33	10.37721053	2.32E-08	7.22E-08	0.001	1.33	10.37721053	1.73E-07	5.67E-07
mmu-miR-351-5p	1.8	5.57	1.629680421	5.49E-09	2.60E-08	0.68	5.57	3.034070676	4.09E-19	1.82E-18	1.62	5.57	1.781683514	7.45E-10	2.85E-09
novel_mir295	0.001	0.95	9.891783703	1.14E-05	3.85E-05	0.001	0.95	9.891783703	3.39E-06	9.07E-06	0.001	0.95	9.891783703	1.46E-05	4.06E-05
mmu-miR-326-3p	14.1	53.46	1.922764675	4.51E-92	6.58E-91	4.2	53.46	3.669998605	1.11E-203	1.22E-202	1.27	53.46	5.395559435	9.17E-235	1.28E-233
mmu-miR-7681-3p	0.001	0.82	9.6794801	5.17E-05	0.000147092	0.05	0.82	4.03562391	0.000158751	0.000355196	0.001	0.82	9.6794801	6.40E-05	0.000156156
mmu-let-7b-5p	1461.71	3442.66	1.235866594	0	0	447.25	3442.66	2.944370319	0	0	882.83	3442.66	1.963316145	0	0
mmu-let-7d-3p	183.87	1095.67	2.575055329	0	0	345.25	1095.67	1.666100025	0	0	375.4	1095.67	1.54531279	0	0
mmu-miR-32-5p	20.61	44.92	1.124013423	9.65E-36	9.58E-35	7.58	44.92	2.567088174	4.56E-120	4.22E-119	3.76	44.92	3.578553361	2.89E-151	3.38E-150
mmu-miR-28a-3p	114.01	298.62	1.389150422	0	0	126.93	298.62	1.234277701	1.86E-283	2.37E-282	131.97	298.62	1.178100786	3.05E-241	4.36E-240
mmu-miR-7059-3p	0.06	0.89	3.89077093	0.000217554	0.000522358	0.1	0.89	3.153805336	0.000370552	0.000780948	0.001	0.89	9.797661526	3.05E-05	8.22E-05
mmu-miR-98-3p	0.45	8.6	4.256339753	6.69E-35	6.46E-34	1.66	8.6	2.373153418	2.81E-22	1.31E-21	0.23	8.6	5.224630894	2.49E-38	1.63E-37
novel_mir43	0.001	1.27	10.31061278	2.63E-07	1.08E-06	0.001	1.27	10.31061278	5.33E-08	1.62E-07	0.001	1.27	10.31061278	3.62E-07	1.16E-06
mmu-miR-1943-3p	1.24	3.29	1.407747463	5.81E-05	0.000164184	0.39	3.29	3.076541555	5.21E-12	1.91E-11	0.001	3.29	11.68387187	1.92E-17	9.35E-17
mmu-miR-382-5p	2.98	12.34	2.049958159	2.21E-24	1.84E-23	3.13	12.34	1.979107832	3.94E-25	1.97E-24	3.7	12.34	1.737745219	1.80E-19	9.18E-19
mmu-miR-106b-3p	11.51	29.93	1.378704445	5.77E-33	5.42E-32	4.69	29.93	2.673932451	2.66E-84	1.96E-83	6.94	29.93	2.108584711	6.60E-58	5.37E-57
mmu-miR-23a-3p	44656.6	98867.61	1.146624544	0	0	27581.27	98867.61	1.841809069	0	0	8539.79	98867.61	3.533225459	0	0
mmu-miR-142b	0.001	0.82	9.6794801	5.17E-05	0.000148634	0.001	0.82	9.6794801	1.78E-05	4.49E-05	0.001	0.82	9.6794801	6.40E-05	0.000158315
mmu-miR-1843b-3p	0.001	1.96	10.93663794	6.54E-11	3.50E-10	0.05	1.96	5.292781749	1.09E-10	3.80E-10	0.29	1.96	2.756728849	2.09E-06	6.33E-06
mmu-miR-18a-5p	3.2	10.31	1.687900522	3.72E-16	2.45E-15	0.59	10.31	4.127185568	1.95E-44	1.20E-43	1.27	10.31	3.021143931	6.56E-31	4.00E-30
mmu-miR-100-5p	70.76	266.67	1.91404958	0	0	66.27	266.67	2.008627708	0	0	70.81	266.67	1.913030511	0	0
novel_mir1431	0.001	0.95	9.891783703	1.14E-05	3.84E-05	0.001	0.95	9.891783703	3.39E-06	9.05E-06	0.001	0.95	9.891783703	1.46E-05	4.05E-05
mmu-miR-669c-5p	48.64	145.01	1.575937259	1.42E-186	2.74E-185	36.41	145.01	1.993745747	2.17E-279	2.70E-278	3.93	145.01	5.20547927	0	0
mmu-miR-669o-3p	0.39	4.81	3.624490865	6.77E-18	4.73E-17	0.001	4.81	12.23182118	3.37E-28	1.78E-27	0.001	4.81	12.23182118	3.79E-25	2.11E-24
mmu-miR-199b-3p	773.28	19.74	-5.291797005	0	0	330.44	19.74	-4.065194442	0	0	390.2	19.74	-4.305019883	0	0
mmu-let-7f-1-3p	4.94	22.52	2.18862388	8.43E-47	9.79E-46	3.23	22.52	2.801600757	2.97E-67	2.08E-66	1.56	22.52	3.851588893	2.70E-81	2.62E-80
mmu-miR-3074-5p	0.79	1421.25	10.81302008	0	0	73.21	1421.25	4.278975814	0	0	0.001	1421.25	20.43872892	0	0
mmu-miR-450a-5p	1.35	4.93	1.868628239	1.50E-09	7.34E-09	0.54	4.93	3.190556334	5.49E-18	2.37E-17	1.1	4.93	2.164084123	4.19E-11	1.73E-10
mmu-miR-199a-3p	29.65	1453.07	5.61492829	0	0	1.86	1453.07	9.609585868	0	0	36.82	1453.07	5.302470768	0	0
mmu-miR-365-3p	4.38	81.68	4.220980091	0	0	5.52	81.68	3.887242694	0	0	2.31	81.68	5.144018109	0	0
mmu-miR-29c-3p	14.88	35.81	1.266987992	1.56E-34	1.49E-33	5.77	35.81	2.633719295	6.66E-99	5.58E-98	11.85	35.81	1.59547546	1.60E-47	1.17E-46
mmu-miR-155-5p	19.66	230.11	3.548988454	0	0	7.97	230.11	4.851600146	0	0	6.47	230.11	5.152414158	0	0
novel_mir339	0.001	1.27	10.31061278	2.63E-07	1.07E-06	0.001	1.27	10.31061278	5.33E-08	1.61E-07	0.001	1.27	10.31061278	3.62E-07	1.15E-06
novel_mir1128	0.001	1.2	10.22881869	5.59E-07	2.19E-06	0.001	1.2	10.22881869	1.22E-07	3.61E-07	0.001	1.2	10.22881869	7.58E-07	2.37E-06
