# Supplementary material for: Analysis of the Differential Exosomal miRNAs of DC2.4 Dendritic Cells Induced by Toxoplasma gondii Infection
Source: Int J Mol Sci. 2019 Nov 5;20(21):5506. doi: 10.3390/ijms20215506 (PMC6862309; doi:10.3390/ijms20215506)
Supplement: Supplementary file 1 [file ijms-20-05506-s001.zip › Supplementary table 2-merge.B123_A2.common.xls]

miRNA-id	TPM(DC_EXO_B1)	TPM(TG_DC_EXO_A2)	"log2 Ratio
(TG_DC_EXO_A2
/DC_EXO_B1)"	P-value	FDR	TPM(DC_EXO_B2)	TPM(TG_DC_EXO_A2)	"log2 Ratio
(TG_DC_EXO_A2
/DC_EXO_B2)"	P-value	FDR	TPM(DC_EXO_B3)	TPM(TG_DC_EXO_A2)	"log2 Ratio
(TG_DC_EXO_A2
/DC_EXO_B3)"	P-value	FDR
novel_mir213	0.001	171.26	17.38582871	0	0	10.31	171.26	4.054071993	0	0	1.85	171.26	6.53251915	0	0
novel_mir976	0.001	40.99	15.32298437	3.37E-179	6.49E-178	0.001	40.99	15.32298437	6.83E-195	9.94E-194	0.001	40.99	15.32298437	4.99E-176	8.80E-175
novel_mir539	0.001	11.09	13.43697175	3.86E-49	4.93E-48	0.49	11.09	4.500333806	3.89E-41	3.20E-40	0.001	11.09	13.43697175	2.82E-48	2.51E-47
novel_mir1207	0.001	8.35	13.02756048	3.43E-37	3.92E-36	0.001	8.35	13.02756048	2.03E-40	1.64E-39	0.001	8.35	13.02756048	1.54E-36	1.27E-35
novel_mir151	0.001	4.23	12.04644195	2.87E-19	2.38E-18	0.001	4.23	12.04644195	6.38E-21	3.54E-20	0.001	4.23	12.04644195	6.21E-19	3.67E-18
novel_mir1110	0.001	4.01	11.96938652	2.39E-18	1.92E-17	0.001	4.01	11.96938652	6.37E-20	3.47E-19	0.001	4.01	11.96938652	4.96E-18	2.90E-17
novel_mir772	0.001	3.91	11.93295289	6.88E-18	5.44E-17	0.001	3.91	11.93295289	2.02E-19	1.08E-18	0.58	3.91	2.753043802	1.35E-09	5.61E-09
novel_mir368	0.001	3.38	11.72280753	1.37E-15	1.02E-14	0.001	3.38	11.72280753	6.37E-17	3.21E-16	0.001	3.38	11.72280753	2.54E-15	1.31E-14
novel_mir1317	0.001	2.96	11.53138146	9.41E-14	6.60E-13	0.001	2.96	11.53138146	6.36E-15	3.07E-14	0.001	2.96	11.53138146	1.62E-13	8.06E-13
novel_mir867	0.001	2.64	11.36632221	2.25E-12	1.46E-11	0.001	2.64	11.36632221	2.01E-13	9.35E-13	0.001	2.64	11.36632221	3.67E-12	1.73E-11
novel_mir440	0.001	2.32	11.17990909	5.38E-11	3.17E-10	0.001	2.32	11.17990909	6.35E-12	2.77E-11	0.001	2.32	11.17990909	8.29E-11	3.70E-10
novel_mir788	0.001	2.32	11.17990909	5.38E-11	3.16E-10	0.001	2.32	11.17990909	6.35E-12	2.74E-11	0.001	2.32	11.17990909	8.29E-11	3.67E-10
novel_mir1268	0.001	2.11	11.04302728	4.47E-10	2.48E-09	0.001	2.11	11.04302728	6.35E-11	2.59E-10	0.001	2.11	11.04302728	6.63E-10	2.83E-09
novel_mir713	0.001	2.11	11.04302728	4.47E-10	2.47E-09	0.001	2.11	11.04302728	6.35E-11	2.58E-10	0.001	2.11	11.04302728	6.63E-10	2.81E-09
novel_mir940	0.001	1.9	10.8917837	3.71E-09	1.94E-08	0.001	1.9	10.8917837	6.35E-10	2.49E-09	0.001	1.9	10.8917837	5.30E-09	2.13E-08
novel_mir1408	0.001	1.58	10.62570884	8.87E-08	4.22E-07	0.001	1.58	10.62570884	2.01E-08	7.30E-08	0.001	1.58	10.62570884	1.20E-07	4.37E-07
novel_mir230	0.001	1.58	10.62570884	8.87E-08	4.21E-07	0.001	1.58	10.62570884	2.01E-08	7.27E-08	0.001	1.58	10.62570884	1.20E-07	4.35E-07
novel_mir535	0.001	1.58	10.62570884	8.87E-08	4.19E-07	0.001	1.58	10.62570884	2.01E-08	7.24E-08	0.001	1.58	10.62570884	1.20E-07	4.33E-07
novel_mir256	0.001	1.58	10.62570884	8.87E-08	4.18E-07	0.001	1.58	10.62570884	2.01E-08	7.21E-08	0.001	1.58	10.62570884	1.20E-07	4.32E-07
novel_mir439	0.001	1.48	10.53138146	2.56E-07	1.16E-06	0.001	1.48	10.53138146	6.34E-08	2.25E-07	0.001	1.48	10.53138146	3.39E-07	1.17E-06
novel_mir908	0.001	1.37	10.41996018	7.36E-07	3.24E-06	0.001	1.37	10.41996018	2.01E-07	7.01E-07	0.001	1.37	10.41996018	9.57E-07	3.20E-06
novel_mir227	0.001	1.37	10.41996018	7.36E-07	3.23E-06	0.001	1.37	10.41996018	2.01E-07	6.98E-07	0.001	1.37	10.41996018	9.57E-07	3.19E-06
novel_mir952	0.001	1.37	10.41996018	7.36E-07	3.22E-06	0.001	1.37	10.41996018	2.01E-07	6.96E-07	0.001	1.37	10.41996018	9.57E-07	3.18E-06
novel_mir757	0.001	1.37	10.41996018	7.36E-07	3.18E-06	0.001	1.37	10.41996018	2.01E-07	6.90E-07	0.001	1.37	10.41996018	9.57E-07	3.14E-06
novel_mir915	0.001	1.37	10.41996018	7.36E-07	3.20E-06	0.001	1.37	10.41996018	2.01E-07	6.93E-07	0.001	1.37	10.41996018	9.57E-07	3.16E-06
novel_mir1281	0.001	1.27	10.31061278	2.12E-06	8.74E-06	0.001	1.27	10.31061278	6.34E-07	2.15E-06	0.001	1.27	10.31061278	2.71E-06	8.58E-06
novel_mir1155	0.001	1.27	10.31061278	2.12E-06	8.69E-06	0.001	1.27	10.31061278	6.34E-07	2.12E-06	0.001	1.27	10.31061278	2.71E-06	8.50E-06
novel_mir558	0.001	1.27	10.31061278	2.12E-06	8.72E-06	0.001	1.27	10.31061278	6.34E-07	2.13E-06	0.001	1.27	10.31061278	2.71E-06	8.53E-06
novel_mir782	0.001	1.16	10.17990909	6.11E-06	2.40E-05	0.001	1.16	10.17990909	2.00E-06	6.47E-06	0.001	1.16	10.17990909	7.66E-06	2.36E-05
novel_mir719	0.001	1.16	10.17990909	6.11E-06	2.39E-05	0.001	1.16	10.17990909	2.00E-06	6.45E-06	0.001	1.16	10.17990909	7.66E-06	2.35E-05
novel_mir299	0.001	1.16	10.17990909	6.11E-06	2.37E-05	0.001	1.16	10.17990909	2.00E-06	6.36E-06	0.001	1.16	10.17990909	7.66E-06	2.31E-05
novel_mir551	0.001	1.16	10.17990909	6.11E-06	2.38E-05	0.001	1.16	10.17990909	2.00E-06	6.43E-06	0.001	1.16	10.17990909	7.66E-06	2.33E-05
novel_mir329	0.001	1.16	10.17990909	6.11E-06	2.37E-05	0.001	1.16	10.17990909	2.00E-06	6.34E-06	0.001	1.16	10.17990909	7.66E-06	2.30E-05
novel_mir695	0.001	1.06	10.04984855	1.76E-05	6.57E-05	0.001	1.06	10.04984855	6.34E-06	1.90E-05	0.001	1.06	10.04984855	2.16E-05	6.42E-05
novel_mir1464	0.001	1.06	10.04984855	1.76E-05	6.51E-05	0.001	1.06	10.04984855	6.34E-06	1.87E-05	0.001	1.06	10.04984855	2.16E-05	6.31E-05
novel_mir982	0.001	1.06	10.04984855	1.76E-05	6.47E-05	0.001	1.06	10.04984855	6.34E-06	1.86E-05	0.001	1.06	10.04984855	2.16E-05	6.27E-05
novel_mir510	0.001	1.06	10.04984855	1.76E-05	6.53E-05	0.001	1.06	10.04984855	6.34E-06	1.88E-05	0.001	1.06	10.04984855	2.16E-05	6.34E-05
mmu-miR-6954-5p	0.001	0.95	9.891783703	5.07E-05	0.000173608	0.001	0.95	9.891783703	2.00E-05	5.56E-05	0.001	0.95	9.891783703	6.12E-05	0.000167721
mmu-miR-215-5p	0.001	0.85	9.731319031	0.000146182	0.000463327	0.001	0.85	9.731319031	6.34E-05	0.000167947	0.001	0.85	9.731319031	0.000173077	0.000453742
mmu-miR-133b-3p	0.001	0.85	9.731319031	0.000146182	0.000464469	0.001	0.85	9.731319031	6.34E-05	0.00016845	0.001	0.85	9.731319031	0.000173077	0.000458701
mmu-miR-486b-5p	0.06	9.61	7.32343012	6.40E-41	7.72E-40	0.78	9.61	3.622990402	2.57E-30	1.78E-29	1.45	9.61	2.728483531	2.59E-21	1.68E-20
novel_mir945	3.65	504.27	7.110156125	0	0	2.83	504.27	7.477250536	0	0	0.001	504.27	18.94383687	0	0
mmu-let-7c-2-3p	1.46	146.32	6.647014801	0	0	43.6	146.32	1.74672694	6.47E-180	8.70E-179	65.67	146.32	1.15582062	3.87E-89	4.75E-88
novel_mir870	53.02	2730.93	5.686711855	0	0	122.19	2730.93	4.48219421	0	0	54.4	2730.93	5.649641873	0	0
novel_mir1358	1.74	54.94	4.980697699	7.10E-195	1.45E-193	1.42	54.94	5.273894076	1.85E-217	2.78E-216	2.83	54.94	4.278982952	1.50E-173	2.61E-172
novel_mir7	0.67	18.91	4.818844457	8.69E-67	1.19E-65	0.001	18.91	14.20686174	2.07E-90	2.27E-89	0.001	18.91	14.20686174	1.11E-81	1.28E-80
mmu-miR-935	0.28	7.4	4.724026538	1.07E-26	9.98E-26	1.03	7.4	2.844880933	7.22E-19	3.82E-18	0.35	7.4	4.402098444	3.22E-25	2.20E-24
mmu-miR-3470a	6.18	159	4.685276117	0	0	2.83	159	5.812080902	0	0	3.82	159	5.379310317	0	0
mmu-miR-3470b	1.12	27.57	4.62152863	3.37E-94	5.00E-93	0.83	27.57	5.053844121	2.18E-107	2.51E-106	0.46	27.57	5.905321596	2.09E-105	2.89E-104
mmu-miR-874-3p	0.06	1.37	4.513069582	7.47E-06	2.88E-05	0.2	1.37	2.776103988	0.000152163	0.000388277	0.06	1.37	4.513069582	9.62E-06	2.87E-05
mmu-miR-199a-3p	29.65	654.71	4.464752005	0	0	1.86	654.71	8.459409583	0	0	36.82	654.71	4.152294483	0	0
mmu-miR-5126	34.31	704.68	4.360267238	0	0	54.01	704.68	3.705669815	0	0	11.45	704.68	5.943548765	0	0
mmu-miR-485-5p	0.28	3.8	3.762500686	2.15E-12	1.40E-11	0.44	3.8	3.11042399	2.57E-11	1.08E-10	0.64	3.8	2.569855608	8.73E-09	3.45E-08
mmu-miR-671-5p	0.39	4.75	3.606381484	1.22E-14	8.88E-14	1.61	4.75	1.560866825	1.97E-06	6.38E-06	0.75	4.75	2.662965013	5.61E-11	2.52E-10
mmu-miR-7658-3p	0.17	1.48	3.121990524	6.42E-05	0.000217367	0.05	1.48	4.887525271	7.14E-07	2.37E-06	0.001	1.48	10.53138146	3.39E-07	1.17E-06
mmu-miR-145a-5p	1.8	15	3.058893689	5.72E-37	6.47E-36	2.3	15	2.705256734	1.29E-34	9.62E-34	2.6	15	2.528378972	1.17E-29	8.83E-29
mmu-miR-125b-5p	9.94	80.72	3.021608418	1.59E-188	3.16E-187	31.18	80.72	1.372305246	7.97E-70	7.95E-69	7.57	80.72	3.414560969	4.55E-210	8.83E-209
mmu-miR-324-5p	0.17	1.37	3.010569242	0.000155188	0.000488274	0.1	1.37	3.776103988	1.20E-05	3.42E-05	0.12	1.37	3.513069582	5.16E-05	0.000142659
mmu-miR-150-5p	4.1	31.17	2.92646234	1.73E-71	2.40E-70	4.4	31.17	2.824582726	1.78E-73	1.79E-72	6.47	31.17	2.268320538	2.15E-52	1.99E-51
mmu-miR-193b-3p	2.02	15.21	2.912592955	1.39E-35	1.53E-34	2.59	15.21	2.55399615	7.97E-33	5.66E-32	2.31	15.21	2.719055396	1.35E-32	1.07E-31
mmu-miR-1249-3p	2.08	15.64	2.910585079	1.59E-36	1.78E-35	2.35	15.64	2.734507851	1.92E-36	1.51E-35	3.18	15.64	2.298141842	1.41E-27	1.03E-26
mmu-miR-3074-5p	0.79	5.92	2.905672617	8.99E-15	6.55E-14	73.21	5.92	-3.628371644	1.84E-172	2.40E-171	0.001	5.92	12.53138146	3.72E-26	2.65E-25
novel_mir25	0.67	4.86	2.858723313	3.89E-12	2.47E-11	0.001	4.86	12.2467406	6.38E-24	3.78E-23	0.001	4.86	12.2467406	1.21E-21	7.96E-21
mmu-miR-664-3p	2.64	17.85	2.75731424	4.02E-39	4.68E-38	4.3	17.85	2.053515509	3.37E-29	2.32E-28	1.73	17.85	3.367080131	3.38E-47	2.98E-46
mmu-miR-26b-3p	0.79	5.18	2.71302754	3.01E-12	1.94E-11	1.42	5.18	1.867061168	1.47E-08	5.41E-08	2.2	5.18	1.235448574	6.51E-05	0.000177379
novel_mir1493	96.37	604.53	2.649157925	0	0	11.97	604.53	5.658318878	0	0	5.67	604.53	6.73632139	0	0
mmu-miR-199a-5p	0.79	4.75	2.588002955	7.61E-11	4.38E-10	0.54	4.75	3.136896201	6.36E-14	2.99E-13	1.56	4.75	1.606381484	2.82E-06	8.82E-06
mmu-miR-30d-5p	1041.17	6244.2	2.584311099	0	0	2271.88	6244.2	1.458630113	0	0	2083.77	6244.2	1.583320701	0	0
mmu-miR-664-5p	2.58	14.79	2.519179082	1.60E-29	1.56E-28	2.1	14.79	2.816160819	1.17E-35	8.92E-35	3.7	14.79	1.999024877	4.95E-22	3.29E-21
mmu-miR-129-5p	0.73	4.12	2.496675968	3.27E-09	1.72E-08	1.76	4.12	1.227068909	0.000234642	0.000583647	0.92	4.12	2.162938571	8.57E-08	3.19E-07
mmu-miR-709	3.71	20.6	2.473153245	1.17E-39	1.38E-38	5.77	20.6	1.836001113	8.15E-29	5.57E-28	0.4	20.6	5.686500527	8.11E-78	8.94E-77
mmu-miR-382-5p	2.98	15.95	2.420172188	2.55E-30	2.54E-29	3.13	15.95	2.349321862	4.15E-31	2.90E-30	3.7	15.95	2.107959248	2.80E-25	1.94E-24
novel_mir8	1.12	5.81	2.375039431	9.73E-12	5.97E-11	1.42	5.81	2.032647234	1.92E-10	7.68E-10	0.64	5.81	3.182394353	1.24E-15	6.47E-15
mmu-miR-3109-3p	1.07	5.28	2.302927133	1.74E-10	9.79E-10	1.66	5.28	1.669354688	1.36E-07	4.77E-07	0.75	5.28	2.815575429	9.91E-13	4.85E-12
mmu-miR-1943-5p	1.18	5.28	2.16175107	9.25E-10	4.99E-09	2	5.28	1.40053793	4.04E-06	1.23E-05	1.79	5.28	1.560578342	1.38E-06	4.47E-06
novel_mir1439	1.24	5.28	2.090197809	2.03E-09	1.09E-08	0.001	5.28	12.36632221	6.39E-26	3.94E-25	1.21	5.28	2.125530882	1.96E-09	8.03E-09
mmu-miR-155-5p	19.66	83.36	2.084091956	1.94E-124	3.17E-123	7.97	83.36	3.386703648	2.49E-234	3.81E-233	6.47	83.36	3.68751766	1.12E-232	2.21E-231
mmu-miR-1895	1.97	8.14	2.046833165	2.34E-13	1.59E-12	3.08	8.14	1.402098444	1.07E-08	3.94E-08	0.06	8.14	7.083922484	6.33E-34	5.03E-33
mmu-miR-466i-5p	7.64	30.85	2.013625946	3.78E-45	4.64E-44	10.02	30.85	1.622387981	1.67E-35	1.26E-34	4.8	30.85	2.684164178	1.84E-63	1.84E-62
mmu-miR-130b-5p	6.8	27.36	2.008461579	3.96E-40	4.73E-39	9.87	27.36	1.47094624	1.67E-27	1.11E-26	3.82	27.36	2.840423687	3.57E-60	3.53E-59
mmu-miR-369-5p	5.17	19.55	1.918932422	1.87E-27	1.77E-26	3.23	19.55	2.597562538	1.53E-42	1.32E-41	4.8	19.55	2.026062297	4.33E-29	3.23E-28
mmu-miR-100-5p	70.76	263.28	1.895591978	0	0	66.27	263.28	1.990170107	0	0	70.81	263.28	1.89457291	0	0
mmu-miR-151-3p	67.39	250.6	1.894779984	0	0	54.3	250.6	2.206362312	0	0	26.76	250.6	3.227236394	0	0
novel_mir408	11.06	40.36	1.867574789	8.08E-53	1.06E-51	0.001	40.36	15.30063855	6.82E-192	9.77E-191	0.001	40.36	15.30063855	2.55E-173	4.34E-172
mmu-miR-206-3p	0.9	3.28	1.865698908	1.29E-05	4.88E-05	0.83	3.28	1.982512573	2.66E-06	8.22E-06	1.04	3.28	1.657112286	7.06E-05	0.000190659
mmu-miR-99b-5p	1278.29	4635.58	1.858534688	0	0	1581.53	4635.58	1.551428936	0	0	1076.83	4635.58	2.105959351	0	0
mmu-miR-486a-5p	3.71	12.99	1.807910339	2.04E-17	1.56E-16	2.2	12.99	2.561826002	2.16E-28	1.44E-27	3.76	12.99	1.788596864	5.78E-17	3.22E-16
mmu-miR-126a-3p	27.91	95.82	1.779544689	8.85E-115	1.43E-113	17.79	95.82	2.429260303	3.02E-185	4.25E-184	36.42	95.82	1.395595891	3.45E-79	3.94E-78
mmu-miR-365-3p	4.38	14.69	1.745831621	1.45E-18	1.18E-17	5.52	14.69	1.412094224	1.23E-14	5.89E-14	2.31	14.69	2.668869639	7.17E-31	5.48E-30
novel_mir912	5.56	18.28	1.717109282	3.24E-22	2.88E-21	6.89	18.28	1.407690182	9.14E-18	4.69E-17	5.72	18.28	1.676179018	3.15E-21	2.03E-20
mmu-miR-142a-5p	2.7	8.87	1.715974697	1.35E-11	8.21E-11	1.42	8.87	2.643043175	1.26E-20	6.97E-20	2.49	8.87	1.832788362	1.87E-12	8.99E-12
mmu-miR-409-3p	3.71	11.73	1.660711921	3.41E-14	2.43E-13	3.96	11.73	1.566630678	7.68E-14	3.59E-13	3.18	11.73	1.883104343	1.69E-16	9.27E-16
mmu-miR-615-3p	4.1	12.57	1.616288835	1.46E-14	1.04E-13	2.59	12.57	2.278960647	5.86E-24	3.49E-23	2.54	12.57	2.307084248	1.42E-22	9.52E-22
mmu-miR-674-5p	3.93	11.83	1.589848856	1.72E-13	1.19E-12	3.23	11.83	1.872844004	1.02E-17	5.22E-17	3.01	11.83	1.974614682	1.09E-17	6.33E-17
mmu-miR-501-3p	68.85	202.21	1.554325786	1.08E-196	2.25E-195	56.79	202.21	1.832145529	1.76E-265	2.90E-264	34.45	202.21	2.553278457	0	0
mmu-miR-700-5p	3.82	11.09	1.537614822	3.37E-12	2.16E-11	1.76	11.09	2.655612032	1.73E-25	1.06E-24	1.39	11.09	2.996102577	8.25E-27	5.98E-26
mmu-miR-204-5p	2.58	7.4	1.520154205	1.82E-08	8.96E-08	2.1	7.4	1.817135943	3.46E-11	1.44E-10	3.64	7.4	1.02358682	4.52E-05	0.000126439
novel_mir321	2.36	6.66	1.496735318	1.26E-07	5.81E-07	2.74	6.66	1.281346284	1.39E-06	4.57E-06	0.001	6.66	12.70130646	2.57E-29	1.93E-28
mmu-miR-1964-3p	1.63	4.54	1.477820333	1.47E-05	5.50E-05	1.03	4.54	2.14004796	5.30E-09	2.01E-08	0.001	4.54	12.14847658	2.74E-20	1.69E-19
mmu-miR-326-3p	14.1	37.51	1.4115801	5.06E-33	5.35E-32	4.2	37.51	3.15881403	2.86E-99	3.21E-98	1.27	37.51	4.884374861	6.66E-130	9.79E-129
mmu-miR-99a-5p	7684.54	19039.63	1.308974636	0	0	6940.71	19039.63	1.455850287	0	0	5775.8	19039.63	1.720912751	0	0
mmu-miR-324-3p	5.05	12.36	1.29132345	1.47E-10	8.34E-10	4.79	12.36	1.367581182	4.90E-12	2.14E-11	2.02	12.36	2.613251545	1.24E-25	8.70E-25
mmu-miR-146b-5p	48.47	116.85	1.269493747	5.25E-84	7.60E-83	15.44	116.85	2.919913076	2.63E-280	4.50E-279	26.13	116.85	2.160878704	1.04E-179	1.87E-178
mmu-miR-425-5p	227.62	547.58	1.266442427	0	0	173.41	547.58	1.658882658	0	0	216.6	547.58	1.338036511	0	0
mmu-let-7c-5p	4625.83	10915.18	1.238551769	0	0	2569.82	10915.18	2.086596706	0	0	5015.41	10915.18	1.121896373	0	0
mmu-miR-574-3p	12.13	27.79	1.195986284	1.75E-19	1.45E-18	4.79	27.79	2.536468273	5.07E-58	4.79E-57	5.49	27.79	2.33968778	9.65E-49	8.75E-48
mmu-miR-30a-5p	99.18	218.48	1.139380089	1.29E-130	2.14E-129	69.16	218.48	1.659491445	3.96E-248	6.17E-247	86.77	218.48	1.332232985	1.38E-165	2.30E-164
mmu-miR-7043-3p	3.54	7.61	1.104147093	9.08E-06	3.45E-05	1.22	7.61	2.641015306	7.68E-18	3.97E-17	0.35	7.61	4.442469627	4.72E-26	3.34E-25
novel_mir998	8.09	17.22	1.089873535	4.28E-11	2.54E-10	4.64	17.22	1.891888432	2.51E-25	1.52E-24	1.27	17.22	3.761184741	2.81E-50	2.57E-49
mmu-miR-3473b	25.55	11.83	-1.110873217	5.80E-15	4.28E-14	4.2	11.83	1.493988841	4.54E-13	2.10E-12	5.2	11.83	1.185866545	5.83E-09	2.33E-08
novel_mir52	57.06	26.1	-1.12842994	2.41E-32	2.50E-31	52.44	26.1	-1.006617879	4.34E-26	2.75E-25	137.64	26.1	-2.398778085	4.00E-209	7.61E-208
mmu-miR-29a-5p	12.02	5.49	-1.130558842	6.53E-08	3.12E-07	2.25	5.49	1.286881148	1.05E-05	2.99E-05	0.64	5.49	3.100662339	1.63E-14	8.33E-14
mmu-miR-182-3p	11.96	5.07	-1.238159737	6.97E-09	3.51E-08	1.81	5.07	1.48599605	2.16E-06	6.77E-06	0.75	5.07	2.757023247	5.04E-12	2.36E-11
mmu-miR-101b-3p	9.72	3.91	-1.313787706	5.00E-08	2.43E-07	1.56	3.91	1.325622578	0.000144302	0.00037142	1.33	3.91	1.555742362	3.35E-05	9.48E-05
mmu-miR-466g	10.05	3.7	-1.441598326	2.70E-09	1.43E-08	1.32	3.7	1.486987341	5.10E-05	0.000137359	0.46	3.7	3.007819504	6.85E-10	2.88E-09
mmu-miR-669b-5p	11.91	4.33	-1.459734483	6.38E-11	3.71E-10	1.86	4.33	1.219064404	0.000172881	0.000437374	1.1	4.33	1.976863501	2.14E-07	7.54E-07
novel_mir1287	196.79	49.02	-2.005214522	2.15E-242	4.96E-241	16.76	49.02	1.548348335	1.13E-51	1.04E-50	0.58	49.02	6.401173774	4.63E-192	8.64E-191
novel_mir212	274.52	66.35	-2.048742889	0	0	31.67	66.35	1.066979598	6.83E-39	5.46E-38	14.74	66.35	2.170359941	1.78E-103	2.43E-102
novel_mir884	9.66	2.32	-2.057898384	1.18E-13	8.24E-13	0.001	2.32	11.17990909	6.35E-12	2.75E-11	0.001	2.32	11.17990909	8.29E-11	3.69E-10
mmu-miR-33-5p	39.43	9.3	-2.083991089	2.56E-52	3.34E-51	0.59	9.3	3.978443857	8.53E-32	6.01E-31	1.16	9.3	3.003105911	8.82E-23	5.94E-22
novel_mir1330	5264.67	1004.73	-2.389535243	0	0	433.71	1004.73	1.212005247	0	0	137.06	1004.73	2.873928362	0	0
mmu-miR-378b	61.95	10.88	-2.509425726	1.34E-100	2.02E-99	3.86	10.88	1.495005804	3.69E-12	1.63E-11	2.25	10.88	2.27368165	2.10E-19	1.26E-18
mmu-miR-124-3p	33.87	5.92	-2.516338906	6.65E-56	8.94E-55	0.59	5.92	3.326810316	6.50E-18	3.37E-17	2.08	5.92	1.509013647	6.42E-07	2.17E-06
mmu-miR-3473e	97.16	15	-2.695399989	3.35E-169	6.27E-168	49.8	15	-1.731183242	9.17E-54	8.57E-53	56.71	15	-1.918640656	8.81E-67	9.00E-66
novel_mir646	14.88	2.22	-2.744742945	1.13E-27	1.09E-26	11.29	2.22	-2.346413904	9.39E-19	4.93E-18	0.001	2.22	11.11634396	2.34E-10	1.02E-09
novel_mir699	67.79	7.29	-3.217081751	1.87E-140	3.22E-139	0.54	7.29	3.754887502	4.04E-24	2.44E-23	0.001	7.29	12.8317031	5.03E-32	3.90E-31
mmu-miR-532-5p	2182.09	98.68	-4.466809081	0	0	38.56	98.68	1.355652664	2.41E-83	2.52E-82	32.55	98.68	1.600100172	4.86E-100	6.46E-99
novel_mir1212	75.76	1.27	-5.898535929	5.80E-227	1.23E-225	45.21	1.27	-5.153741516	2.30E-132	2.72E-131	5.2	1.27	-2.033683126	8.62E-08	3.19E-07
mmu-miR-199b-3p	773.28	3.8	-7.668847671	0	0	330.44	3.8	-6.442245108	0	0	390.2	3.8	-6.682070549	0	0
mmu-let-7a-1-3p	170.56	0.74	-7.848538357	0	0	10.51	0.74	-3.828093588	7.23E-27	4.69E-26	8.96	0.74	-3.597901556	2.17E-21	1.41E-20
novel_mir841	1.4	0.001	-10.45121111	3.07E-05	0.000108864	1.52	0.001	-10.56985561	1.04E-05	2.99E-05	2.08	0.001	-11.02236781	1.94E-07	6.90E-07
mmu-miR-669f-5p	5	0.001	-12.28771238	4.35E-17	3.32E-16	1.22	0.001	-10.25266543	0.000101787	0.00026429	3.3	0.001	-11.68825031	2.03E-11	9.30E-11
novel_mir1150	9.49	0.001	-13.21219237	6.72E-32	6.88E-31	7.53	0.001	-12.87843415	5.08E-26	3.20E-25	7.86	0.001	-12.9403136	2.16E-26	1.55E-25
